# Supplementary material for: Adaptive attenuation of virulence in hypervirulent carbapenem-resistant Klebsiella pneumoniae
Source: mSystems. 2024 May 16;9(6):e01363-23. doi: 10.1128/msystems.01363-23 (PMC11237801; doi:10.1128/msystems.01363-23)
Supplement: Supplemental tables — Tables S1 to S6. [file msystems.01363-23-s0002.xlsx]

## Sheet: Table S1
Table S1. The mutations present in KP6 compared to KP8
Position	KP01 vs KP02	Gene product	Mutations in CDS
779838	C-A	IS5 family | (GenBank) putative transposase	L72M
780092	A-T	IS5 family | (GenBank) putative transposase	K156N
780203	A-G	IS5 family | (GenBank) putative transposase
1277463	A-C	between 16s_rRNA and tRNA-Glu-TTC
2803885	T-C	beta-lactamase class A SHV beta-lactamase TEM
2805914	A-C	L-threonate 2-dehydrogenase oxidoreductase
2805949	T-C	L-threonate 2-dehydrogenase oxidoreductase	V162A
4802156	T-G	between tRNA-Glu-TTC and 16s_rRNA
5173394	T-G	between tRNA-Glu-TTC and 16s_rRNA
5414843	T-G	between tRNA-Glu-TTC and 16s_rRNA

## Sheet: Table S2
Table S2. Downregulated genes of KP02 compared with KP01
Gene	logCPM	log2FC	pvalue	FDR	significant	Name	Description
ABLJDDEL_04953	7.51801	-3.05537	3.85968e-09	5.79762e-06	yes	ABLJDDEL_04953	Malate synthase A
ABLJDDEL_03409	8.92458	-2.89349	4.32381e-09	5.79762e-06	yes	ABLJDDEL_03409	Gamma-glutamylputrescine synthetase PuuA
ABLJDDEL_04952	7.46629	-4.0325	5.27344e-09	5.79762e-06	yes	ABLJDDEL_04952	Isocitrate lyase
ABLJDDEL_01722	6.58168	-3.60277	6.46383e-09	5.92194e-06	yes	ABLJDDEL_01722	hypothetical protein
ABLJDDEL_03410	7.73333	-3.0927	2.09645e-08	1.15242e-05	yes	ABLJDDEL_03410	Gamma-glutamyl-gamma-aminobutyrate hydrolase PuuD
ABLJDDEL_03626	8.00767	-2.48266	3.39416e-08	1.61847e-05	yes	ABLJDDEL_03626	Phosphoethanolamine transferase OpgE
ABLJDDEL_05334	7.09077	-5.82414	3.71791e-08	1.61847e-05	yes	ABLJDDEL_05334	putative inner membrane transporter YedA
ABLJDDEL_02709	8.02354	-2.53114	1.56885e-07	5.38998e-05	yes	ABLJDDEL_02709	Blue light- and temperature-regulated antirepressor BluF
ABLJDDEL_01738	8.53191	-1.9128	1.82005e-07	5.55822e-05	yes	ABLJDDEL_01738	Phosphomannomutase/phosphoglucomutase
ABLJDDEL_04779	9.15254	-2.36703	2.58407e-07	7.47613e-05	yes	ABLJDDEL_04779	tRNA dimethylallyltransferase
ABLJDDEL_01932	10.5602	-2.02776	3.58033e-07	8.91401e-05	yes	ABLJDDEL_01932	Protease HtpX
ABLJDDEL_03425	7.91327	-1.9072	3.72971e-07	8.91401e-05	yes	ABLJDDEL_03425	Modulator of FtsH protease YccA
ABLJDDEL_03408	7.0664	-4.61726	5.33264e-07	0.000113044	yes	ABLJDDEL_03408	Putrescine importer PuuP
ABLJDDEL_02264	6.22411	-2.52856	5.59693e-07	0.000113044	yes	ABLJDDEL_02264	hypothetical protein
ABLJDDEL_05346	6.86952	-2.21686	6.62138e-07	0.000118103	yes	ABLJDDEL_05346	Iron-uptake system permease protein FeuC
ABLJDDEL_04312	9.31364	-1.94624	6.66035e-07	0.000118103	yes	ABLJDDEL_04312	Periplasmic serine endoprotease DegP
ABLJDDEL_01737	8.12293	-1.79481	7.0558e-07	0.000121205	yes	ABLJDDEL_01737	Mannose-1-phosphate guanylyltransferase 1
ABLJDDEL_01723	10.8826	-1.80465	8.77337e-07	0.000146143	yes	ABLJDDEL_01723	hypothetical protein
ABLJDDEL_04902	10.1238	-1.77729	1.04365e-06	0.000155053	yes	ABLJDDEL_04902	UvrABC system protein A
ABLJDDEL_04951	5.83076	-3.04307	1.15145e-06	0.000158238	yes	ABLJDDEL_04951	Isocitrate dehydrogenase kinase/phosphatase
ABLJDDEL_01884	9.81898	-1.71375	1.28383e-06	0.000167238	yes	ABLJDDEL_01884	Trehalose-6-phosphate synthase
ABLJDDEL_01560	8.55671	-1.57328	1.34337e-06	0.000167238	yes	ABLJDDEL_01560	NADH-quinone oxidoreductase subunit H
ABLJDDEL_03592	7.9623	-1.80812	1.62294e-06	0.000189815	yes	ABLJDDEL_03592	Inner membrane protein YbjJ
ABLJDDEL_05335	4.275	-5.6434	1.77193e-06	0.000198193	yes	ABLJDDEL_05335	Transcriptional regulatory protein RcsA
ABLJDDEL_01721	9.4885	-1.88381	1.87485e-06	0.000198193	yes	ABLJDDEL_01721	UTP--glucose-1-phosphate uridylyltransferase
ABLJDDEL_02106	5.74767	-2.13987	2.13253e-06	0.000216252	yes	ABLJDDEL_02106	hypothetical protein
ABLJDDEL_01321	8.67883	-1.63226	2.32332e-06	0.000224057	yes	ABLJDDEL_01321	Cysteine desulfurase IscS
ABLJDDEL_00146	6.15232	-2.33118	2.468e-06	0.000229942	yes	ABLJDDEL_00146	hypothetical protein
ABLJDDEL_00110	6.44563	-2.27547	2.5341e-06	0.000232166	yes	ABLJDDEL_00110	Fructose-1,6-bisphosphatase 1 class 2
ABLJDDEL_00147	6.4694	-1.95481	2.6346e-06	0.000237416	yes	ABLJDDEL_00147	hypothetical protein
ABLJDDEL_03321	6.32531	-2.80289	3.26622e-06	0.000278094	yes	ABLJDDEL_03321	putative L,D-transpeptidase YcfS
ABLJDDEL_00112	5.97528	-2.2413	3.6101e-06	0.000300678	yes	ABLJDDEL_00112	tRNA (guanosine(18)-2'-O)-methyltransferase
ABLJDDEL_00003	5.8	-2.01292	3.69517e-06	0.000301782	yes	ABLJDDEL_00003	DNA replication and repair protein RecF
ABLJDDEL_05204	7.52673	-1.53842	3.73316e-06	0.000301782	yes	ABLJDDEL_05204	tRNA uridine 5-carboxymethylaminomethyl modification enzyme MnmG
ABLJDDEL_00111	8.30385	-2.0487	3.85296e-06	0.000306952	yes	ABLJDDEL_00111	ATP-dependent DNA helicase RecG
ABLJDDEL_04299	9.07654	-1.38192	4.23471e-06	0.000316317	yes	ABLJDDEL_04299	Regulator of sigma-E protease RseP
ABLJDDEL_00165	8.15247	-1.95859	4.26556e-06	0.000316317	yes	ABLJDDEL_00165	L-lactate permease
ABLJDDEL_04291	9.16344	-1.38984	4.45369e-06	0.000316317	yes	ABLJDDEL_04291	DNA polymerase III subunit alpha
ABLJDDEL_00559	10.8138	-1.71695	4.49184e-06	0.000316317	yes	ABLJDDEL_00559	ATP-dependent RNA helicase DeaD
ABLJDDEL_05407	9.34712	-1.60979	4.54595e-06	0.000316317	yes	ABLJDDEL_05407	hypothetical protein
ABLJDDEL_01914	6.11363	-2.18493	5.3209e-06	0.000365612	yes	ABLJDDEL_01914	Inner membrane protein YebE
ABLJDDEL_01739	7.17681	-1.78525	5.97709e-06	0.000395856	yes	ABLJDDEL_01739	dTDP-glucose 4,6-dehydratase 2
ABLJDDEL_04399	7.22144	-1.71931	6.37128e-06	0.000416514	yes	ABLJDDEL_04399	putative peptidoglycan glycosyltransferase FtsW
ABLJDDEL_02104	5.39907	-2.30332	6.44055e-06	0.000416514	yes	ABLJDDEL_02104	D-amino acid dehydrogenase
ABLJDDEL_00425	8.41457	-1.49174	6.63022e-06	0.000423726	yes	ABLJDDEL_00425	Trk system potassium uptake protein TrkA
ABLJDDEL_05018	9.13547	-1.31933	8.77167e-06	0.000510895	yes	ABLJDDEL_05018	putative protein kinase UbiB
ABLJDDEL_01564	9.04762	-1.31721	8.83441e-06	0.000510895	yes	ABLJDDEL_01564	NADH-quinone oxidoreductase subunit L
ABLJDDEL_01562	7.67717	-1.50256	9.04932e-06	0.000512826	yes	ABLJDDEL_01562	NADH-quinone oxidoreductase subunit J
ABLJDDEL_05182	8.84181	-1.43191	1.04596e-05	0.000569269	yes	ABLJDDEL_05182	Stress response kinase A
ABLJDDEL_00288	10.6641	-1.28338	1.15191e-05	0.000608074	yes	ABLJDDEL_00288	RNA polymerase sigma factor RpoH
ABLJDDEL_01288	7.53829	-1.41546	1.16013e-05	0.000608074	yes	ABLJDDEL_01288	Signal peptidase I
ABLJDDEL_04776	9.24699	-1.2779	1.1615e-05	0.000608074	yes	ABLJDDEL_04776	Modulator of FtsH protease HflK
ABLJDDEL_01945	9.36702	-1.29761	1.19494e-05	0.000608277	yes	ABLJDDEL_01945	hypothetical protein
ABLJDDEL_04775	9.28799	-1.44066	1.20174e-05	0.000608277	yes	ABLJDDEL_04775	Modulator of FtsH protease HflC
ABLJDDEL_04244	8.07365	-1.35434	1.26055e-05	0.000618681	yes	ABLJDDEL_04244	Na(+)-translocating NADH-quinone reductase subunit F
ABLJDDEL_02970	5.95855	-2.14138	1.42828e-05	0.000675847	yes	ABLJDDEL_02970	Protein YmcF
ABLJDDEL_01282	5.61564	-2.52969	1.43263e-05	0.000675847	yes	ABLJDDEL_01282	L-aspartate oxidase
ABLJDDEL_04084	6.09351	-1.60796	1.71425e-05	0.000766117	yes	ABLJDDEL_04084	Protein AmpG
ABLJDDEL_00535	6.25271	-1.69924	1.76853e-05	0.000778222	yes	ABLJDDEL_00535	putative inner membrane transporter YhbE
ABLJDDEL_04984	10.5521	-1.24772	1.79309e-05	0.000778222	yes	ABLJDDEL_04984	DNA-directed RNA polymerase subunit beta
ABLJDDEL_03593	6.01504	-1.76611	1.79797e-05	0.000778222	yes	ABLJDDEL_03593	5-amino-6-(5-phospho-D-ribitylamino)uracil phosphatase YbjI
ABLJDDEL_03349	11.2805	-1.40161	1.8657e-05	0.000795018	yes	ABLJDDEL_03349	Ribonuclease E
ABLJDDEL_00553	11.3943	-1.37879	2.2428e-05	0.000926966	yes	ABLJDDEL_00553	Translation initiation factor IF-2
ABLJDDEL_03173	7.74888	-2.96631	2.2831e-05	0.000936582	yes	ABLJDDEL_03173	Lipid A biosynthesis palmitoleoyltransferase
ABLJDDEL_03728	10.8459	-1.19712	2.3683e-05	0.000964336	yes	ABLJDDEL_03728	Succinate--CoA ligase [ADP-forming] subunit beta
ABLJDDEL_01333	6.88386	-1.36949	2.49801e-05	0.00100967	yes	ABLJDDEL_01333	Penicillin-binding protein 1C
ABLJDDEL_05468	9.20991	-1.64838	2.69037e-05	0.00107949	yes	ABLJDDEL_05468	Plasmid segregation protein ParM
ABLJDDEL_02042	7.4374	-1.51431	2.85408e-05	0.00112554	yes	ABLJDDEL_02042	Peptide chain release factor RF1
ABLJDDEL_05069	7.7379	-1.32428	2.90637e-05	0.00113307	yes	ABLJDDEL_05069	Guanosine-5'-triphosphate,3'-diphosphate pyrophosphatase
ABLJDDEL_05128	9.39022	-1.19287	3.27702e-05	0.0012597	yes	ABLJDDEL_05128	Periplasmic protein CpxP
ABLJDDEL_05406	9.64473	-1.25611	3.3092e-05	0.00126324	yes	ABLJDDEL_05406	hypothetical protein
ABLJDDEL_05455	7.86603	-1.93305	3.38943e-05	0.00127484	yes	ABLJDDEL_05455	Catecholate siderophore receptor Fiu
ABLJDDEL_01022	6.70196	-2.16784	3.42641e-05	0.00127484	yes	ABLJDDEL_01022	Ribosomal RNA large subunit methyltransferase M
ABLJDDEL_01740	8.05178	-1.49176	3.45554e-05	0.00127484	yes	ABLJDDEL_01740	Glucose-1-phosphate thymidylyltransferase 2
ABLJDDEL_01607	7.18613	-1.32707	3.7622e-05	0.00136959	yes	ABLJDDEL_01607	Inner membrane protein YejM
ABLJDDEL_04245	5.87901	-1.53432	3.9163e-05	0.00139569	yes	ABLJDDEL_04245	Na(+)-translocating NADH-quinone reductase subunit E
ABLJDDEL_00426	7.91845	-1.27025	3.93546e-05	0.00139569	yes	ABLJDDEL_00426	Ribosomal RNA small subunit methyltransferase B
ABLJDDEL_01246	6.34446	-1.78919	4.15494e-05	0.00144813	yes	ABLJDDEL_01246	hypothetical protein
ABLJDDEL_00210	7.00845	-1.81382	4.20278e-05	0.001453	yes	ABLJDDEL_00210	Kdo(2)-lipid A phosphoethanolamine 7''-transferase
ABLJDDEL_03497	7.54707	-1.48054	4.23629e-05	0.00145543	yes	ABLJDDEL_03497	Replication-associated recombination protein A
ABLJDDEL_04325	8.31317	-1.15137	4.33112e-05	0.00147877	yes	ABLJDDEL_04325	Penicillin-binding protein 1B
ABLJDDEL_01558	9.82804	-1.07803	4.51071e-05	0.00152889	yes	ABLJDDEL_01558	NADH-quinone oxidoreductase subunit F
ABLJDDEL_00113	10.1347	-1.1877	4.62877e-05	0.00154593	yes	ABLJDDEL_00113	Bifunctional (p)ppGpp synthase/hydrolase SpoT
ABLJDDEL_04300	6.46829	-1.62519	5.18312e-05	0.00168589	yes	ABLJDDEL_04300	Phosphatidate cytidylyltransferase
ABLJDDEL_04400	6.49828	-1.31727	5.41526e-05	0.00173068	yes	ABLJDDEL_04400	UDP-N-acetylmuramoylalanine--D-glutamate ligase
ABLJDDEL_05037	7.11082	-1.50871	5.51481e-05	0.00174561	yes	ABLJDDEL_05037	DNA helicase II
ABLJDDEL_04120	7.52852	-1.12668	5.52548e-05	0.00174561	yes	ABLJDDEL_04120	Protein translocase subunit SecD
ABLJDDEL_02043	5.55179	-1.94821	5.59646e-05	0.00175793	yes	ABLJDDEL_02043	Release factor glutamine methyltransferase
ABLJDDEL_01102	4.07009	-2.54295	5.64267e-05	0.00176237	yes	ABLJDDEL_01102	Iron(3+)-hydroxamate import ATP-binding protein FhuC
ABLJDDEL_00804	5.899	-1.44391	5.69255e-05	0.00176791	yes	ABLJDDEL_00804	Oxygen-independent coproporphyrinogen-III oxidase-like protein YqeR
ABLJDDEL_00356	6.27687	-1.45411	5.78102e-05	0.00177963	yes	ABLJDDEL_00356	DNA adenine methylase
ABLJDDEL_04401	6.78075	-1.64924	5.79503e-05	0.00177963	yes	ABLJDDEL_04401	Phospho-N-acetylmuramoyl-pentapeptide-transferase
ABLJDDEL_05454	8.80755	-1.08659	6.04797e-05	0.00180683	yes	ABLJDDEL_05454	hypothetical protein
ABLJDDEL_01931	8.91502	-1.14623	6.18408e-05	0.00182763	yes	ABLJDDEL_01931	Tail-specific protease
ABLJDDEL_04469	6.18969	-1.37156	6.35801e-05	0.00184921	yes	ABLJDDEL_04469	4-hydroxy-3-methylbut-2-enyl diphosphate reductase
ABLJDDEL_04823	5.80128	-1.72398	6.47375e-05	0.00187296	yes	ABLJDDEL_04823	Thiol:disulfide interchange protein DsbD
ABLJDDEL_01287	8.34827	-1.28319	6.74172e-05	0.00194027	yes	ABLJDDEL_01287	Elongation factor 4
ABLJDDEL_02795	6.76253	-1.41966	6.8356e-05	0.00195705	yes	ABLJDDEL_02795	Protein YdgA
ABLJDDEL_03317	6.6754	-1.50832	6.98969e-05	0.00199079	yes	ABLJDDEL_03317	Lipoprotein-releasing system transmembrane protein LolE
ABLJDDEL_05217	4.77688	-1.90526	7.08395e-05	0.00200724	yes	ABLJDDEL_05217	Phosphate-binding protein PstS
ABLJDDEL_04301	6.94931	-1.26169	7.27244e-05	0.00203962	yes	ABLJDDEL_04301	Ditrans,polycis-undecaprenyl-diphosphate synthase ((2E,6E)-farnesyl-diphosphate specific)
ABLJDDEL_04292	5.74614	-1.68594	7.40661e-05	0.00206671	yes	ABLJDDEL_04292	Ribonuclease HII
ABLJDDEL_01724	11.0651	-1.57225	7.63142e-05	0.00209052	yes	ABLJDDEL_01724	hypothetical protein
ABLJDDEL_01707	5.11299	-1.74877	7.64407e-05	0.00209052	yes	ABLJDDEL_01707	Multidrug resistance protein MdtC
ABLJDDEL_01167	6.64938	-1.32974	7.71367e-05	0.00209911	yes	ABLJDDEL_01167	Multidrug export protein EmrB
ABLJDDEL_00002	7.42179	-1.29309	7.80074e-05	0.00211235	yes	ABLJDDEL_00002	Beta sliding clamp
ABLJDDEL_04396	7.40299	-1.3164	7.95903e-05	0.00214465	yes	ABLJDDEL_04396	D-alanine--D-alanine ligase B
ABLJDDEL_03727	9.18739	-1.12148	8.24256e-05	0.00219948	yes	ABLJDDEL_03727	Succinate--CoA ligase [ADP-forming] subunit alpha
ABLJDDEL_03640	7.8647	-1.18394	8.33876e-05	0.0022144	yes	ABLJDDEL_03640	putative ATP-dependent helicase DinG
ABLJDDEL_02971	5.36721	-3.36691	8.5005e-05	0.00223575	yes	ABLJDDEL_02971	hypothetical protein
ABLJDDEL_01595	9.10733	-1.06616	8.54713e-05	0.00223731	yes	ABLJDDEL_01595	Phosphotransferase RcsD
ABLJDDEL_05070	4.83804	-2.30553	9.16215e-05	0.00236452	yes	ABLJDDEL_05070	PCP degradation transcriptional activation protein
ABLJDDEL_01795	9.45915	-1.11713	9.40982e-05	0.00240585	yes	ABLJDDEL_01795	hypothetical protein
ABLJDDEL_02265	6.43552	-1.48677	9.75219e-05	0.00244784	yes	ABLJDDEL_02265	hypothetical protein
ABLJDDEL_04433	7.57442	-1.32526	9.95818e-05	0.00247693	yes	ABLJDDEL_04433	DNA polymerase II
ABLJDDEL_04397	7.09241	-1.16169	0.000107105	0.00260512	yes	ABLJDDEL_04397	UDP-N-acetylmuramate--L-alanine ligase
ABLJDDEL_00875	8.08321	-1.07211	0.000110722	0.00266948	yes	ABLJDDEL_00875	Lysine--tRNA ligase
ABLJDDEL_03796	5.13357	-1.875	0.000114001	0.00272463	yes	ABLJDDEL_03796	Peptidoglycan D,D-transpeptidase MrdA
ABLJDDEL_03505	6.53769	-1.32371	0.000119508	0.00281946	yes	ABLJDDEL_03505	Translation initiation factor IF-1
ABLJDDEL_00001	7.75904	-1.07966	0.000120131	0.00282206	yes	ABLJDDEL_00001	Chromosomal replication initiator protein DnaA
ABLJDDEL_05344	6.20069	-1.58051	0.000121761	0.00283611	yes	ABLJDDEL_05344	Hemin import ATP-binding protein HmuV
ABLJDDEL_00608	8.33157	-1.33248	0.000122299	0.00283662	yes	ABLJDDEL_00608	Inner membrane protein YqjA
ABLJDDEL_01741	7.10975	-1.47034	0.000124032	0.00286473	yes	ABLJDDEL_01741	dTDP-4-dehydrorhamnose reductase
ABLJDDEL_03623	6.16305	-1.68537	0.000125648	0.00288991	yes	ABLJDDEL_03623	Inner membrane protein YbiR
ABLJDDEL_01174	5.72196	-1.597	0.000132598	0.00303704	yes	ABLJDDEL_01174	Glycine betaine/proline betaine transport system ATP-binding protein ProV
ABLJDDEL_03641	6.07947	-1.24067	0.000133807	0.00303941	yes	ABLJDDEL_03641	ATP-dependent RNA helicase RhlE
ABLJDDEL_03416	4.4471	-2.0229	0.000135363	0.0030621	yes	ABLJDDEL_03416	L-carnitine/gamma-butyrobetaine antiporter
ABLJDDEL_01325	6.64441	-1.2921	0.000135964	0.00306309	yes	ABLJDDEL_01325	Chaperone protein HscA
ABLJDDEL_01725	12.9884	-1.82885	0.000137064	0.00307526	yes	ABLJDDEL_01725	Putative tyrosine-protein kinase in cps region
ABLJDDEL_01346	8.77022	-1.02103	0.000140451	0.00312575	yes	ABLJDDEL_01346	GMP synthase [glutamine-hydrolyzing]
ABLJDDEL_00211	4.4039	-2.05336	0.000141446	0.00313519	yes	ABLJDDEL_00211	hypothetical protein
ABLJDDEL_03484	7.06654	-1.08456	0.000144398	0.00314064	yes	ABLJDDEL_03484	Cytidylate kinase
ABLJDDEL_05345	6.72975	-1.40237	0.000151373	0.00324311	yes	ABLJDDEL_05345	Hemin-binding periplasmic protein HmuT
ABLJDDEL_03561	8.48055	-1.16057	0.000156926	0.00329245	yes	ABLJDDEL_03561	hypothetical protein
ABLJDDEL_01905	8.55024	-1.21198	0.000160139	0.0033471	yes	ABLJDDEL_01905	Murein DD-endopeptidase MepM
ABLJDDEL_01559	10.6086	-1.17097	0.000162034	0.00337386	yes	ABLJDDEL_01559	NADH-quinone oxidoreductase subunit G
ABLJDDEL_03675	8.09837	-1.22943	0.000171274	0.00351304	yes	ABLJDDEL_03675	Proline-specific permease ProY
ABLJDDEL_04882	5.35277	-1.44223	0.000172429	0.00352359	yes	ABLJDDEL_04882	Guanine/hypoxanthine permease GhxP
ABLJDDEL_04026	7.92481	-1.35783	0.000179272	0.00363637	yes	ABLJDDEL_04026	DNA polymerase III subunit tau
ABLJDDEL_01525	5.05283	-1.55086	0.000183668	0.00371185	yes	ABLJDDEL_01525	tRNA pseudouridine synthase A
ABLJDDEL_05055	5.78709	-1.8692	0.000186723	0.00375977	yes	ABLJDDEL_05055	putative ECA polymerase
ABLJDDEL_03879	6.20589	-1.81412	0.000197682	0.00392296	yes	ABLJDDEL_03879	High-affinity choline transport protein
ABLJDDEL_01565	8.54019	-1.26609	0.000201179	0.00397799	yes	ABLJDDEL_01565	NADH-quinone oxidoreductase subunit M
ABLJDDEL_02044	4.33802	-2.63657	0.0002045	0.00402916	yes	ABLJDDEL_02044	Protein YchQ
ABLJDDEL_01339	7.25475	-1.07093	0.000212049	0.00411001	yes	ABLJDDEL_01339	hypothetical protein
ABLJDDEL_00555	7.35894	-1.14262	0.000215531	0.00414256	yes	ABLJDDEL_00555	tRNA pseudouridine synthase B
ABLJDDEL_00219	7.51116	-1.09383	0.000220146	0.00420188	yes	ABLJDDEL_00219	Oligopeptide transport ATP-binding protein OppF
ABLJDDEL_05290	5.01093	-2.00161	0.000223547	0.00425203	yes	ABLJDDEL_05290	Glutathione transport system permease protein GsiC
ABLJDDEL_01243	5.61549	-1.30772	0.000237057	0.00441729	yes	ABLJDDEL_01243	DNA repair protein RecN
ABLJDDEL_04398	6.84203	-1.07263	0.000240589	0.00445292	yes	ABLJDDEL_04398	UDP-N-acetylglucosamine--N-acetylmuramyl-(pentapeptide) pyrophosphoryl-undecaprenol N-acetylglucosamine transferase
ABLJDDEL_05445	6.66972	-1.234	0.000248747	0.00455867	yes	ABLJDDEL_05445	hypothetical protein
ABLJDDEL_05291	5.47283	-2.70443	0.000248791	0.00455867	yes	ABLJDDEL_05291	Periplasmic dipeptide transport protein
ABLJDDEL_04792	6.59652	-1.42927	0.000252166	0.00460178	yes	ABLJDDEL_04792	Miniconductance mechanosensitive channel MscM
ABLJDDEL_05506	11.8845	-1.16644	0.000252817	0.00460178	yes	ABLJDDEL_05506	Carbapenem-hydrolyzing beta-lactamase KPC
ABLJDDEL_01617	5.93819	-1.2206	0.000258507	0.00467439	yes	ABLJDDEL_01617	Bicyclomycin resistance protein
ABLJDDEL_02045	7.4012	-1.11828	0.000269007	0.00481672	yes	ABLJDDEL_02045	hypothetical protein
ABLJDDEL_03415	7.03813	-1.31979	0.000280874	0.00497499	yes	ABLJDDEL_03415	D-malate dehydrogenase [decarboxylating]
ABLJDDEL_04446	6.79427	-1.06319	0.000291212	0.00509807	yes	ABLJDDEL_04446	Bis(5'-nucleosyl)-tetraphosphatase, symmetrical
ABLJDDEL_03499	10.127	-1.15252	0.000296599	0.00517067	yes	ABLJDDEL_03499	DNA translocase FtsK
ABLJDDEL_00164	6.48731	-1.21766	0.000316156	0.00532734	yes	ABLJDDEL_00164	Putative L-lactate dehydrogenase operon regulatory protein
ABLJDDEL_05066	11.3492	-1.46918	0.000337399	0.00560327	yes	ABLJDDEL_05066	Transcription termination factor Rho
ABLJDDEL_02231	3.34643	-2.47015	0.000345433	0.00570223	yes	ABLJDDEL_02231	putative chromate transport protein
ABLJDDEL_05293	6.03682	-1.37475	0.000374363	0.0059822	yes	ABLJDDEL_05293	Oligopeptide transport ATP-binding protein OppF
ABLJDDEL_04983	10.1174	-1.0208	0.000377886	0.00600358	yes	ABLJDDEL_04983	DNA-directed RNA polymerase subunit beta'
ABLJDDEL_03411	7.63327	-4.67229	0.000379837	0.00601718	yes	ABLJDDEL_03411	HTH-type transcriptional regulator PuuR
ABLJDDEL_01201	3.0348	-2.88535	0.000388844	0.00612457	yes	ABLJDDEL_01201	DNA adenine methylase
ABLJDDEL_00346	7.22424	-1.04427	0.000402122	0.00631561	yes	ABLJDDEL_00346	Intracellular growth attenuator protein igaA
ABLJDDEL_00702	6.02823	-1.20103	0.00045086	0.00688438	yes	ABLJDDEL_00702	Ribosomal protein S12 methylthiotransferase RimO
ABLJDDEL_03412	4.65523	-2.28776	0.000483531	0.00730211	yes	ABLJDDEL_03412	NADP/NAD-dependent aldehyde dehydrogenase PuuC
ABLJDDEL_05292	6.46601	-2.00155	0.000485925	0.00731817	yes	ABLJDDEL_05292	Multidrug resistance protein MdtH
ABLJDDEL_04391	6.2433	-1.16038	0.00051734	0.00772776	yes	ABLJDDEL_04391	Secretion monitor
ABLJDDEL_01488	4.33716	-1.7304	0.000552405	0.00817909	yes	ABLJDDEL_01488	putative cyclic di-GMP phosphodiesterase PdeA
ABLJDDEL_03002	6.20178	-1.08447	0.000562833	0.00827245	yes	ABLJDDEL_03002	Protein UmuC
ABLJDDEL_01247	4.00351	-2.06517	0.000594602	0.00864689	yes	ABLJDDEL_01247	Inner membrane protein YpjD
ABLJDDEL_05181	8.06143	-1.34797	0.000624423	0.00900906	yes	ABLJDDEL_05181	Thiol:disulfide interchange protein DsbA
ABLJDDEL_02468	3.95729	-1.82147	0.000657151	0.00933426	yes	ABLJDDEL_02468	Cell division protein ZapE
ABLJDDEL_03733	6.93662	-1.30722	0.000681076	0.00959968	yes	ABLJDDEL_03733	Succinate dehydrogenase hydrophobic membrane anchor subunit
ABLJDDEL_02103	3.02837	-2.92486	0.00069746	0.00978045	yes	ABLJDDEL_02103	Putative aminoacrylate peracid reductase RutC
ABLJDDEL_05068	8.95894	-1.02936	0.000712112	0.00988505	yes	ABLJDDEL_05068	ATP-dependent RNA helicase RhlB
ABLJDDEL_04915	7.45318	-1.13432	0.000737237	0.0101062	yes	ABLJDDEL_04915	DNA damage-inducible protein F
ABLJDDEL_02107	3.5518	-2.03871	0.000767212	0.0103876	yes	ABLJDDEL_02107	Vitamin B12 import system permease protein BtuC
ABLJDDEL_05056	5.58926	-1.21725	0.000795578	0.0106175	yes	ABLJDDEL_05056	TDP-N-acetylfucosamine:lipid II N-acetylfucosaminyltransferase
ABLJDDEL_01742	6.57857	-1.12623	0.000795783	0.0106175	yes	ABLJDDEL_01742	dTDP-4-dehydrorhamnose 3,5-epimerase
ABLJDDEL_03413	4.43155	-1.50647	0.000809388	0.0107469	yes	ABLJDDEL_03413	Gamma-glutamylputrescine oxidoreductase
ABLJDDEL_04973	4.26104	-1.58436	0.000871335	0.0114862	yes	ABLJDDEL_04973	Phosphomethylpyrimidine synthase
ABLJDDEL_05408	5.25356	-1.22938	0.000878459	0.0115248	yes	ABLJDDEL_05408	hypothetical protein
ABLJDDEL_03651	6.3873	-1.08858	0.00088377	0.0115394	yes	ABLJDDEL_03651	putative multidrug ABC transporter permease YbhR
ABLJDDEL_02083	5.01662	-1.55796	0.000894891	0.011552	yes	ABLJDDEL_02083	Oligopeptide transport ATP-binding protein OppF
ABLJDDEL_03882	5.98994	-1.28297	0.000895346	0.011552	yes	ABLJDDEL_03882	Oxygen-dependent choline dehydrogenase
ABLJDDEL_03315	6.61164	-1.20513	0.000936568	0.0120288	yes	ABLJDDEL_03315	NAD-dependent protein deacylase
ABLJDDEL_01454	6.89387	-1.14889	0.000955673	0.0122355	yes	ABLJDDEL_01454	Oxygen-dependent coproporphyrinogen-III oxidase
ABLJDDEL_03720	4.27651	-1.62751	0.000958726	0.0122355	yes	ABLJDDEL_03720	Protein TolR
ABLJDDEL_02267	4.5041	-2.28266	0.000968293	0.0122884	yes	ABLJDDEL_02267	Hydroxyacylglutathione hydrolase
ABLJDDEL_03172	5.65309	-1.95405	0.000970198	0.0122884	yes	ABLJDDEL_03172	Leucine efflux protein
ABLJDDEL_04443	7.85785	-1.34028	0.000973074	0.0122965	yes	ABLJDDEL_04443	4-hydroxythreonine-4-phosphate dehydrogenase
ABLJDDEL_01326	3.06388	-2.32153	0.00105294	0.0130655	yes	ABLJDDEL_01326	2Fe-2S ferredoxin
ABLJDDEL_04161	4.94366	-1.33546	0.00107078	0.0131736	yes	ABLJDDEL_04161	Peptide antibiotic transporter SbmA
ABLJDDEL_02953	1.8487	-5.24496	0.00107206	0.0131736	yes	ABLJDDEL_02953	hypothetical protein
ABLJDDEL_03881	6.50462	-1.08617	0.00107238	0.0131736	yes	ABLJDDEL_03881	NAD/NADP-dependent betaine aldehyde dehydrogenase
ABLJDDEL_00489	7.01148	-1.037	0.00108159	0.0131829	yes	ABLJDDEL_00489	p-hydroxybenzoic acid efflux pump subunit AaeB
ABLJDDEL_04634	5.28459	-1.39843	0.00111907	0.0134902	yes	ABLJDDEL_04634	hypothetical protein
ABLJDDEL_01162	6.3724	-1.37445	0.00115943	0.0138854	yes	ABLJDDEL_01162	Inner membrane protein YqaA
ABLJDDEL_01171	6.2233	-1.24887	0.00120598	0.0143181	yes	ABLJDDEL_01171	Inner membrane protein YgaZ
ABLJDDEL_01574	6.36438	-1.08908	0.00125346	0.0147228	yes	ABLJDDEL_01574	2-succinylbenzoate--CoA ligase
ABLJDDEL_01619	5.04067	-1.39919	0.00130526	0.0151692	yes	ABLJDDEL_01619	putative ABC transporter ATP-binding protein YejF
ABLJDDEL_00552	10.3934	-1.23732	0.00132696	0.0153592	yes	ABLJDDEL_00552	Transcription termination/antitermination protein NusA
ABLJDDEL_02969	3.25738	-2.762	0.00132895	0.0153592	yes	ABLJDDEL_02969	HTH-type transcriptional regulator PgrR
ABLJDDEL_01341	9.13252	-1.11631	0.00133	0.0153592	yes	ABLJDDEL_01341	GTPase Der
ABLJDDEL_03319	6.12575	-1.168	0.00140844	0.0160294	yes	ABLJDDEL_03319	Lipoprotein-releasing system transmembrane protein LolC
ABLJDDEL_01103	3.8589	-1.92154	0.00142196	0.0160834	yes	ABLJDDEL_01103	Putative metal ABC transporter substrate-binding protein Hpf
ABLJDDEL_03344	6.63753	-1.00025	0.00145107	0.0163789	yes	ABLJDDEL_03344	Phosphate acyltransferase
ABLJDDEL_05531	5.27255	-1.20484	0.00149082	0.0166905	yes	ABLJDDEL_05531	Cation efflux system protein CusB
ABLJDDEL_05205	2.46832	-2.73317	0.00150466	0.0167771	yes	ABLJDDEL_05205	Ribosomal RNA small subunit methyltransferase G
ABLJDDEL_03781	5.85364	-1.00061	0.00152487	0.0168657	yes	ABLJDDEL_03781	Apolipoprotein N-acyltransferase
ABLJDDEL_02366	4.10229	-1.71608	0.00154999	0.017043	yes	ABLJDDEL_02366	HTH-type transcriptional regulator SutR
ABLJDDEL_01286	6.97357	-1.03054	0.0015752	0.0170924	yes	ABLJDDEL_01286	Protein RseC
ABLJDDEL_02957	4.41773	-1.77542	0.0015906	0.0171442	yes	ABLJDDEL_02957	hypothetical protein
ABLJDDEL_03176	6.11157	-1.07149	0.00174959	0.0182842	yes	ABLJDDEL_03176	Diguanylate cyclase VdcA
ABLJDDEL_03337	6.16891	-1.2874	0.00178102	0.0184824	yes	ABLJDDEL_03337	Endolytic murein transglycosylase
ABLJDDEL_02082	4.03039	-1.66022	0.00187434	0.0190801	yes	ABLJDDEL_02082	Oligopeptide transport ATP-binding protein OppD
ABLJDDEL_03797	4.41615	-1.32299	0.00190471	0.0192821	yes	ABLJDDEL_03797	Peptidoglycan glycosyltransferase MrdB
ABLJDDEL_01929	4.59887	-1.40776	0.00198246	0.0198498	yes	ABLJDDEL_01929	Free methionine-R-sulfoxide reductase
ABLJDDEL_03673	3.27004	-1.93043	0.00198949	0.0198602	yes	ABLJDDEL_03673	Adenosylmethionine-8-amino-7-oxononanoate aminotransferase
ABLJDDEL_03239	4.30374	-1.38319	0.00207407	0.0204099	yes	ABLJDDEL_03239	Exodeoxyribonuclease 8
ABLJDDEL_05057	5.93566	-1.16452	0.0021534	0.0208417	yes	ABLJDDEL_05057	Lipid III flippase
ABLJDDEL_04404	9.51205	-1.27676	0.00225347	0.0216183	yes	ABLJDDEL_04404	Peptidoglycan D,D-transpeptidase FtsI
ABLJDDEL_01063	5.10879	-1.13504	0.00226729	0.0217131	yes	ABLJDDEL_01063	Sulfite reductase [NADPH] hemoprotein beta-component
ABLJDDEL_05149	4.71546	-1.3918	0.00237987	0.022369	yes	ABLJDDEL_05149	hypothetical protein
ABLJDDEL_05396	6.25462	-1.00214	0.00245644	0.022827	yes	ABLJDDEL_05396	hypothetical protein
ABLJDDEL_01883	8.97744	-1.38436	0.00247663	0.0229193	yes	ABLJDDEL_01883	Trehalose-6-phosphate phosphatase
ABLJDDEL_03221	3.10104	-1.98213	0.00249086	0.022948	yes	ABLJDDEL_03221	hypothetical protein
ABLJDDEL_03347	4.53681	-1.32163	0.00250493	0.0230261	yes	ABLJDDEL_03347	Maf-like protein YceF
ABLJDDEL_01727	9.60954	-1.5057	0.00257219	0.0235264	yes	ABLJDDEL_01727	hypothetical protein
ABLJDDEL_04395	7.27908	-1.00086	0.00262835	0.0238134	yes	ABLJDDEL_04395	Cell division protein FtsQ
ABLJDDEL_01524	5.63615	-1.0661	0.00264759	0.0238196	yes	ABLJDDEL_01524	USG-1 protein
ABLJDDEL_02808	6.08538	-1.11861	0.00265764	0.023871	yes	ABLJDDEL_02808	Lactaldehyde dehydrogenase
ABLJDDEL_01173	4.59316	-1.67519	0.00273348	0.0243876	yes	ABLJDDEL_01173	Glycine betaine/proline betaine transport system permease protein ProW
ABLJDDEL_00302	2.19299	-3.03543	0.00280647	0.0248652	yes	ABLJDDEL_00302	sn-glycerol-3-phosphate transport system permease protein UgpA
ABLJDDEL_05397	4.13337	-1.44651	0.00280904	0.0248652	yes	ABLJDDEL_05397	hypothetical protein
ABLJDDEL_01322	5.52172	-1.82647	0.00281825	0.0249066	yes	ABLJDDEL_01322	Iron-sulfur cluster assembly scaffold protein IscU
ABLJDDEL_01563	4.35266	-1.61412	0.00292812	0.0257534	yes	ABLJDDEL_01563	NADH-quinone oxidoreductase subunit K
ABLJDDEL_03485	5.11177	-1.22318	0.00294476	0.0258583	yes	ABLJDDEL_03485	3-phosphoshikimate 1-carboxyvinyltransferase
ABLJDDEL_02549	3.50818	-2.16718	0.0030663	0.0266279	yes	ABLJDDEL_02549	Homoserine/homoserine lactone efflux protein
ABLJDDEL_03385	1.67324	-4.22372	0.00326758	0.0280217	yes	ABLJDDEL_03385	Iron uptake system component EfeO
ABLJDDEL_04633	4.33106	-1.80468	0.00329726	0.0281883	yes	ABLJDDEL_04633	hypothetical protein
ABLJDDEL_03068	3.99632	-1.725	0.00337304	0.0286578	yes	ABLJDDEL_03068	Bifunctional protein TrpGD
ABLJDDEL_00722	2.45401	-2.64521	0.00344777	0.0291271	yes	ABLJDDEL_00722	hypothetical protein
ABLJDDEL_00537	4.81258	-1.1779	0.00344947	0.0291271	yes	ABLJDDEL_00537	D-alanyl-D-alanine carboxypeptidase DacB
ABLJDDEL_01537	4.36963	-1.52758	0.003499	0.0293649	yes	ABLJDDEL_01537	Histidine transport ATP-binding protein HisP
ABLJDDEL_01202	2.6796	-2.24146	0.00365989	0.0304364	yes	ABLJDDEL_01202	hypothetical protein
ABLJDDEL_02105	5.67623	-1.04427	0.00370288	0.0307009	yes	ABLJDDEL_02105	Hca operon transcriptional activator HcaR
ABLJDDEL_00956	5.55095	-1.18761	0.0038454	0.0315025	yes	ABLJDDEL_00956	Prolipoprotein diacylglyceryl transferase
ABLJDDEL_02203	4.38979	-1.54473	0.00386084	0.0315819	yes	ABLJDDEL_02203	Cytochrome c-type biogenesis protein CcmF
ABLJDDEL_03528	4.55218	-1.45118	0.00391284	0.0318179	yes	ABLJDDEL_03528	Arginine ABC transporter permease protein ArtM
ABLJDDEL_01172	5.21711	-1.45987	0.00393341	0.0318481	yes	ABLJDDEL_01172	Glycine betaine/proline betaine-binding periplasmic protein
ABLJDDEL_05524	5.36921	-1.03003	0.00394038	0.0318481	yes	ABLJDDEL_05524	Copper resistance protein B
ABLJDDEL_03798	6.17885	-1.10585	0.00394552	0.0318481	yes	ABLJDDEL_03798	Endolytic peptidoglycan transglycosylase RlpA
ABLJDDEL_03556	4.52372	-1.33511	0.00412065	0.0329739	yes	ABLJDDEL_03556	hypothetical protein
ABLJDDEL_00286	6.89056	-1.27689	0.00416285	0.0331554	yes	ABLJDDEL_00286	Cell division ATP-binding protein FtsE
ABLJDDEL_00607	5.24156	-1.20905	0.00419957	0.0333599	yes	ABLJDDEL_00607	Modulator protein MzrA
ABLJDDEL_05395	5.83172	-1.13093	0.00426233	0.03367	yes	ABLJDDEL_05395	hypothetical protein
ABLJDDEL_02367	5.99304	-1.11535	0.00430185	0.0338786	yes	ABLJDDEL_02367	NADPH-dependent curcumin reductase
ABLJDDEL_04229	3.42484	-1.71149	0.00438497	0.0341903	yes	ABLJDDEL_04229	hypothetical protein
ABLJDDEL_05218	3.88454	-1.55791	0.0043994	0.0342202	yes	ABLJDDEL_05218	Phosphate transport system permease protein PstC
ABLJDDEL_05180	4.94252	-1.16828	0.00448714	0.0345644	yes	ABLJDDEL_05180	putative acyltransferase YihG
ABLJDDEL_01334	4.6646	-1.29556	0.00457148	0.035146	yes	ABLJDDEL_01334	Nucleoside diphosphate kinase
ABLJDDEL_02785	3.52709	-1.73854	0.00460789	0.035278	yes	ABLJDDEL_02785	Putative arginine/ornithine antiporter
ABLJDDEL_04791	5.63255	-1.00779	0.00466231	0.0355954	yes	ABLJDDEL_04791	Phosphatidylserine decarboxylase proenzyme
ABLJDDEL_05019	5.93527	-1.00926	0.00470866	0.0358995	yes	ABLJDDEL_05019	hypothetical protein
ABLJDDEL_02476	4.46827	-1.39722	0.00492367	0.0371268	yes	ABLJDDEL_02476	Sporulation killing factor maturation protein SkfB
ABLJDDEL_01664	3.75833	-1.37229	0.00501085	0.037578	yes	ABLJDDEL_01664	Phosphinothricin N-acetyltransferase
ABLJDDEL_02200	3.30769	-1.66172	0.00533119	0.0395223	yes	ABLJDDEL_02200	Heme exporter protein C
ABLJDDEL_00526	5.14447	-1.21233	0.00546413	0.0402093	yes	ABLJDDEL_00526	putative phospholipid ABC transporter-binding protein MlaD
ABLJDDEL_02037	5.31161	-1.0057	0.00573248	0.0413536	yes	ABLJDDEL_02037	C4-dicarboxylic acid transporter DauA
ABLJDDEL_03858	1.30559	-4.52579	0.00579296	0.0416058	yes	ABLJDDEL_03858	Ferric enterobactin transport system permease protein FepG
ABLJDDEL_02313	4.44	-1.15993	0.00579772	0.0416058	yes	ABLJDDEL_02313	Electron transport complex subunit RsxB
ABLJDDEL_02936	1.80738	-3.39585	0.00595607	0.0424473	yes	ABLJDDEL_02936	hypothetical protein
ABLJDDEL_01148	3.21149	-2.23403	0.00596903	0.0424473	yes	ABLJDDEL_01148	Manganese transport system membrane protein MntB
ABLJDDEL_01062	4.46926	-1.30339	0.00628028	0.0443736	yes	ABLJDDEL_01062	Sulfite reductase [NADPH] flavoprotein alpha-component
ABLJDDEL_05467	3.57269	-1.46259	0.00630945	0.0444654	yes	ABLJDDEL_05467	Protein StbB
ABLJDDEL_04316	4.6606	-1.30527	0.00631949	0.0444792	yes	ABLJDDEL_04316	hypothetical protein
ABLJDDEL_02456	4.45662	-1.11481	0.00636176	0.0446623	yes	ABLJDDEL_02456	Protein YdeP
ABLJDDEL_02047	5.59979	-1.11401	0.00645303	0.0452453	yes	ABLJDDEL_02047	Sodium-potassium/proton antiporter ChaA
ABLJDDEL_05522	4.56113	-1.26033	0.00655968	0.045876	yes	ABLJDDEL_05522	Copper resistance protein D
ABLJDDEL_02204	2.94401	-1.73636	0.00658659	0.0460011	yes	ABLJDDEL_02204	Thiol:disulfide interchange protein DsbE
ABLJDDEL_03603	2.70598	-2.07772	0.00679329	0.0469719	yes	ABLJDDEL_03603	hypothetical protein
ABLJDDEL_04002	4.57797	-1.46238	0.00697002	0.0477888	yes	ABLJDDEL_04002	N5-carboxyaminoimidazole ribonucleotide synthase
ABLJDDEL_04091	2.28817	-2.45974	0.00715237	0.0484792	yes	ABLJDDEL_04091	Pca regulon regulatory protein
ABLJDDEL_05549	2.6505	-2.09608	0.00734481	0.0495392	yes	ABLJDDEL_05549	hypothetical protein

## Sheet: Table S3
Table S3. Upregulated genes of KP02 compared with KP01
Gene	logCPM	log2FC	pvalue	FDR	significant	Name	Description
ABLJDDEL_01981	9.40372	3.09012	1.65949e-09	5.79762e-06	yes	ABLJDDEL_01981	HTH-type transcriptional regulator TsaR
ABLJDDEL_03979	11.9479	3.45679	2.35158e-09	5.79762e-06	yes	ABLJDDEL_03979	Inducible lysine decarboxylase
ABLJDDEL_03629	9.53874	2.51387	1.25477e-08	9.00202e-06	yes	ABLJDDEL_03629	DNA protection during starvation protein
ABLJDDEL_03980	11.2273	3.9098	1.3101e-08	9.00202e-06	yes	ABLJDDEL_03980	putative cadaverine/lysine antiporter
ABLJDDEL_00652	7.74597	3.18223	2.0084e-08	1.15242e-05	yes	ABLJDDEL_00652	Protein YfdX
ABLJDDEL_03978	7.65258	2.68979	3.82757e-08	1.61847e-05	yes	ABLJDDEL_03978	Dipeptide and tripeptide permease C
ABLJDDEL_04108	7.65535	2.231	9.80366e-08	3.84934e-05	yes	ABLJDDEL_04108	Aldo-keto reductase IolS
ABLJDDEL_01279	12.5201	2.28444	1.23383e-07	4.52156e-05	yes	ABLJDDEL_01279	Autonomous glycyl radical cofactor
ABLJDDEL_01982	9.44806	1.97771	1.81876e-07	5.55822e-05	yes	ABLJDDEL_01982	L-threonine dehydratase catabolic TdcB
ABLJDDEL_02368	7.87441	2.22945	3.35033e-07	8.91401e-05	yes	ABLJDDEL_02368	Pyrimidine-specific ribonucleoside hydrolase RihA
ABLJDDEL_00255	11.1	1.85123	3.61989e-07	8.91401e-05	yes	ABLJDDEL_00255	Universal stress protein A
ABLJDDEL_05373	8.57456	1.90849	4.89547e-07	0.000112127	yes	ABLJDDEL_05373	hypothetical protein
ABLJDDEL_05108	9.22419	1.78646	5.42744e-07	0.000113044	yes	ABLJDDEL_05108	Glycerol dehydrogenase
ABLJDDEL_02293	8.10449	1.79489	5.75811e-07	0.000113044	yes	ABLJDDEL_02293	Superoxide dismutase [Cu-Zn]
ABLJDDEL_01885	6.73202	2.46069	6.65606e-07	0.000118103	yes	ABLJDDEL_01885	Universal stress protein C
ABLJDDEL_00611	9.22954	1.75876	9.73283e-07	0.000155053	yes	ABLJDDEL_00611	Uronate isomerase
ABLJDDEL_04429	6.09331	2.76635	1.02178e-06	0.000155053	yes	ABLJDDEL_04429	Arabinose operon regulatory protein
ABLJDDEL_05117	6.97334	2.11926	1.03776e-06	0.000155053	yes	ABLJDDEL_05117	Met repressor
ABLJDDEL_03977	9.70675	1.89958	1.08798e-06	0.000157385	yes	ABLJDDEL_03977	Lysine--tRNA ligase, heat inducible
ABLJDDEL_00610	8.65405	1.70876	1.12869e-06	0.000158238	yes	ABLJDDEL_00610	Hexuronate transporter
ABLJDDEL_01493	8.63638	1.58941	1.22571e-06	0.000164334	yes	ABLJDDEL_01493	Indole-3-pyruvate decarboxylase
ABLJDDEL_04606	7.2957	1.712	1.32388e-06	0.000167238	yes	ABLJDDEL_04606	hypothetical protein
ABLJDDEL_05024	6.30806	2.25907	1.36906e-06	0.000167238	yes	ABLJDDEL_05024	5-methyltetrahydropteroyltriglutamate--homocysteine methyltransferase
ABLJDDEL_00393	9.26426	1.82814	1.50059e-06	0.00017932	yes	ABLJDDEL_00393	Bacterioferritin
ABLJDDEL_00494	10.4254	1.72139	1.76842e-06	0.000198193	yes	ABLJDDEL_00494	Malate dehydrogenase
ABLJDDEL_04152	5.80557	2.27867	1.8134e-06	0.000198193	yes	ABLJDDEL_04152	Phosphate starvation-inducible protein PsiF
ABLJDDEL_00817	7.73015	1.74461	1.85885e-06	0.000198193	yes	ABLJDDEL_00817	Galactose-proton symporter
ABLJDDEL_01331	8.09405	1.55031	2.12817e-06	0.000216252	yes	ABLJDDEL_01331	3-mercaptopyruvate sulfurtransferase
ABLJDDEL_00005	7.84771	1.64257	2.1637e-06	0.000216252	yes	ABLJDDEL_00005	Sugar phosphatase YidA
ABLJDDEL_02807	6.45928	2.11183	2.2536e-06	0.000221215	yes	ABLJDDEL_02807	Glyceraldehyde-3-phosphate dehydrogenase
ABLJDDEL_02857	11.3652	1.99301	2.45957e-06	0.000229942	yes	ABLJDDEL_02857	Universal stress protein F
ABLJDDEL_05146	7.47399	1.64064	2.76577e-06	0.000245217	yes	ABLJDDEL_05146	Alpha-galactosidase
ABLJDDEL_04546	6.12331	2.22978	2.92308e-06	0.000255051	yes	ABLJDDEL_04546	PTS system mannose-specific EIIAB component
ABLJDDEL_02690	4.85915	2.64337	3.28836e-06	0.000278094	yes	ABLJDDEL_02690	5-methyltetrahydropteroyltriglutamate--homocysteine methyltransferase
ABLJDDEL_03690	5.50394	2.23397	3.96556e-06	0.00031141	yes	ABLJDDEL_03690	hypothetical protein
ABLJDDEL_05110	5.72445	2.08071	4.192e-06	0.000316317	yes	ABLJDDEL_05110	5,10-methylenetetrahydrofolate reductase
ABLJDDEL_00855	9.11353	1.53586	4.26886e-06	0.000316317	yes	ABLJDDEL_00855	Aminomethyltransferase
ABLJDDEL_02093	8.50741	1.72481	4.39004e-06	0.000316317	yes	ABLJDDEL_02093	ATP-dependent 6-phosphofructokinase isozyme 2
ABLJDDEL_04982	8.38297	1.99815	4.48453e-06	0.000316317	yes	ABLJDDEL_04982	Anaerobic C4-dicarboxylate transporter DcuB
ABLJDDEL_01596	13.95	1.66601	5.43985e-06	0.000369171	yes	ABLJDDEL_01596	Outer membrane protein C
ABLJDDEL_03812	8.8261	2.49914	5.80298e-06	0.000389012	yes	ABLJDDEL_03812	Universal stress protein UP12
ABLJDDEL_04914	9.39094	2.05403	6.70623e-06	0.000423726	yes	ABLJDDEL_04914	hypothetical protein
ABLJDDEL_04904	5.78145	2.02595	6.94934e-06	0.000434097	yes	ABLJDDEL_04904	hypothetical protein
ABLJDDEL_02780	10.1678	1.61549	7.57435e-06	0.00046277	yes	ABLJDDEL_02780	Universal stress protein E
ABLJDDEL_00016	5.70131	2.08562	7.57673e-06	0.00046277	yes	ABLJDDEL_00016	hypothetical protein
ABLJDDEL_01774	7.77687	1.40122	8.07173e-06	0.000487586	yes	ABLJDDEL_01774	hypothetical protein
ABLJDDEL_03360	11.1845	1.85536	8.64557e-06	0.000510895	yes	ABLJDDEL_03360	Biofilm regulator BssS
ABLJDDEL_05374	9.30754	1.68207	8.67772e-06	0.000510895	yes	ABLJDDEL_05374	hypothetical protein
ABLJDDEL_00336	7.31692	1.477	8.92231e-06	0.000510895	yes	ABLJDDEL_00336	Fe(2+) transporter FeoB
ABLJDDEL_04607	8.19643	1.45577	9.37875e-06	0.000526071	yes	ABLJDDEL_04607	Ribosome-associated ATPase
ABLJDDEL_04955	7.32687	1.63072	9.67284e-06	0.000537087	yes	ABLJDDEL_04955	putative N-acetyltransferase YjaB
ABLJDDEL_00424	9.45042	1.65587	1.03661e-05	0.000569269	yes	ABLJDDEL_00424	Large-conductance mechanosensitive channel
ABLJDDEL_02451	8.36901	1.34035	1.07596e-05	0.000579855	yes	ABLJDDEL_02451	Peroxiredoxin OsmC
ABLJDDEL_05330	4.73782	2.37116	1.17445e-05	0.000608277	yes	ABLJDDEL_05330	hypothetical protein
ABLJDDEL_04352	5.68868	1.84402	1.20615e-05	0.000608277	yes	ABLJDDEL_04352	PTS system mannose-specific EIIAB component
ABLJDDEL_01585	11.5937	1.5899	1.23613e-05	0.000615191	yes	ABLJDDEL_01585	Anaerobic glycerol-3-phosphate dehydrogenase subunit A
ABLJDDEL_03307	7.6492	1.46355	1.24225e-05	0.000615191	yes	ABLJDDEL_03307	Peptidase T
ABLJDDEL_03914	6.1608	1.9878	1.35733e-05	0.000660285	yes	ABLJDDEL_03914	PTS system sorbose-specific EIIC component
ABLJDDEL_01686	9.26386	1.43405	1.39387e-05	0.000672113	yes	ABLJDDEL_01686	Fructose-bisphosphate aldolase class 1
ABLJDDEL_05106	6.21606	1.69841	1.43849e-05	0.000675847	yes	ABLJDDEL_05106	HTH-type transcriptional activator RhaS
ABLJDDEL_03464	5.24906	2.13478	1.49591e-05	0.000693588	yes	ABLJDDEL_03464	Outer membrane protein YedS
ABLJDDEL_02371	7.34408	1.61147	1.50149e-05	0.000693588	yes	ABLJDDEL_02371	Fe(3+) dicitrate transport protein FecA
ABLJDDEL_02091	8.79874	1.59788	1.58401e-05	0.000725041	yes	ABLJDDEL_02091	hypothetical protein
ABLJDDEL_03101	10.6177	1.37713	1.59596e-05	0.000725041	yes	ABLJDDEL_03101	Osmotically-inducible putative lipoprotein OsmE
ABLJDDEL_04116	5.03795	2.10952	1.66146e-05	0.000748609	yes	ABLJDDEL_04116	Nucleoside-specific channel-forming protein Tsx
ABLJDDEL_00612	9.00294	1.27883	1.78541e-05	0.000778222	yes	ABLJDDEL_00612	Altronate dehydratase
ABLJDDEL_04128	6.19733	1.93461	1.83636e-05	0.000788632	yes	ABLJDDEL_04128	Ascorbate-specific PTS system EIIC component
ABLJDDEL_02035	11.3338	2.53396	1.98868e-05	0.000840904	yes	ABLJDDEL_02035	hypothetical protein
ABLJDDEL_02305	6.36142	2.07651	2.06863e-05	0.000868036	yes	ABLJDDEL_02305	Glutathione S-transferase GstA
ABLJDDEL_00184	5.03937	2.0061	2.18007e-05	0.000907868	yes	ABLJDDEL_00184	Xylose isomerase
ABLJDDEL_04534	6.28193	1.72286	2.76311e-05	0.00110064	yes	ABLJDDEL_04534	Inner membrane protein YjjP
ABLJDDEL_05281	6.37944	1.50476	2.86657e-05	0.00112554	yes	ABLJDDEL_05281	mRNA interferase toxin HigB
ABLJDDEL_00632	7.64749	1.25427	3.04861e-05	0.00118016	yes	ABLJDDEL_00632	Putrescine aminotransferase
ABLJDDEL_04721	7.57968	1.62549	3.42626e-05	0.00127484	yes	ABLJDDEL_04721	hypothetical protein
ABLJDDEL_02616	7.80861	1.40792	3.44742e-05	0.00127484	yes	ABLJDDEL_02616	putative signaling protein
ABLJDDEL_05597	8.36173	1.68322	3.63607e-05	0.0013325	yes	ABLJDDEL_05597	Protein PndA
ABLJDDEL_04125	7.14963	1.37559	3.83209e-05	0.00138586	yes	ABLJDDEL_04125	Alkyl hydroperoxide reductase C
ABLJDDEL_05022	6.67815	1.50952	3.87615e-05	0.00139263	yes	ABLJDDEL_05022	Uridine phosphorylase
ABLJDDEL_01657	5.92398	1.68242	4.06581e-05	0.00143268	yes	ABLJDDEL_01657	6-phospho-beta-glucosidase BglB
ABLJDDEL_04766	6.64012	1.70925	4.16235e-05	0.00144813	yes	ABLJDDEL_04766	Lipoprotein BsmA
ABLJDDEL_00818	6.50341	1.39656	4.53356e-05	0.00152889	yes	ABLJDDEL_00818	S-adenosylmethionine synthase
ABLJDDEL_01312	8.23129	1.24761	4.64032e-05	0.00154593	yes	ABLJDDEL_01312	hypothetical protein
ABLJDDEL_05329	5.07401	2.20916	4.7034e-05	0.00155393	yes	ABLJDDEL_05329	hypothetical protein
ABLJDDEL_03469	8.66582	1.10688	4.72087e-05	0.00155393	yes	ABLJDDEL_03469	hypothetical protein
ABLJDDEL_00316	10.5755	1.24074	4.92595e-05	0.00161178	yes	ABLJDDEL_00316	1,4-alpha-glucan branching enzyme GlgB
ABLJDDEL_03916	6.26442	1.44915	5.23707e-05	0.00169342	yes	ABLJDDEL_03916	Glutamine--fructose-6-phosphate aminotransferase [isomerizing]
ABLJDDEL_05592	6.38891	1.6919	5.33497e-05	0.00171499	yes	ABLJDDEL_05592	Pilin
ABLJDDEL_00151	6.94974	1.35382	5.94557e-05	0.00180683	yes	ABLJDDEL_00151	2-amino-3-ketobutyrate coenzyme A ligase
ABLJDDEL_04515	6.99567	1.58707	6.02325e-05	0.00180683	yes	ABLJDDEL_04515	hypothetical protein
ABLJDDEL_05550	6.60356	1.24871	6.02538e-05	0.00180683	yes	ABLJDDEL_05550	Plasmid partition protein A
ABLJDDEL_05226	8.14928	1.17954	6.04259e-05	0.00180683	yes	ABLJDDEL_05226	Carbohydrate acetyl esterase/feruloyl esterase
ABLJDDEL_01766	6.56865	1.35163	6.10235e-05	0.00181322	yes	ABLJDDEL_01766	Elongation factor G
ABLJDDEL_01636	5.07938	1.71835	6.23715e-05	0.00183075	yes	ABLJDDEL_01636	hypothetical protein
ABLJDDEL_00430	10.3594	1.22194	6.26127e-05	0.00183075	yes	ABLJDDEL_00430	Protein Smg
ABLJDDEL_04676	9.57044	1.21356	7.20463e-05	0.00203097	yes	ABLJDDEL_04676	Putative 3-oxopropanoate dehydrogenase
ABLJDDEL_04237	7.56359	1.26816	7.56164e-05	0.00209052	yes	ABLJDDEL_04237	hypothetical protein
ABLJDDEL_03917	6.45471	1.33812	7.6206e-05	0.00209052	yes	ABLJDDEL_03917	Fructosamine deglycase FrlB
ABLJDDEL_04408	9.17643	1.36089	8.07543e-05	0.0021654	yes	ABLJDDEL_04408	Catabolite repressor/activator
ABLJDDEL_02722	8.41007	1.11442	8.47546e-05	0.00223575	yes	ABLJDDEL_02722	Polyol:NADP oxidoreductase
ABLJDDEL_04203	8.02541	1.30714	8.59186e-05	0.00223836	yes	ABLJDDEL_04203	Prophage integrase IntS
ABLJDDEL_03514	5.09366	1.79066	8.7539e-05	0.00226982	yes	ABLJDDEL_03514	Hydroxylamine reductase
ABLJDDEL_03627	8.7293	1.63462	9.33865e-05	0.00239881	yes	ABLJDDEL_03627	Outer membrane protein X
ABLJDDEL_02532	10.1439	1.17209	9.54337e-05	0.0024287	yes	ABLJDDEL_02532	hypothetical protein
ABLJDDEL_03401	10.5225	1.23311	9.66148e-05	0.0024362	yes	ABLJDDEL_03401	NAD(P)H dehydrogenase (quinone)
ABLJDDEL_00509	8.36865	1.54435	9.94908e-05	0.00247693	yes	ABLJDDEL_00509	Mannonate dehydratase
ABLJDDEL_00456	7.38561	1.30389	0.000102181	0.00252816	yes	ABLJDDEL_00456	hypothetical protein
ABLJDDEL_02120	9.93866	1.65064	0.000102561	0.00252816	yes	ABLJDDEL_02120	hypothetical protein
ABLJDDEL_04678	7.28477	1.33664	0.000104346	0.00256066	yes	ABLJDDEL_04678	hypothetical protein
ABLJDDEL_03508	7.82174	1.09403	0.000105892	0.00258706	yes	ABLJDDEL_03508	Cold shock-like protein CspD
ABLJDDEL_01498	7.63842	1.21328	0.000114797	0.00273177	yes	ABLJDDEL_01498	Glutamate-pyruvate aminotransferase AlaC
ABLJDDEL_04215	8.72186	1.06071	0.000118598	0.00281006	yes	ABLJDDEL_04215	Serine/threonine-protein kinase PknK
ABLJDDEL_00215	10.2004	1.00278	0.000120702	0.0028234	yes	ABLJDDEL_00215	Periplasmic dipeptide transport protein
ABLJDDEL_04385	7.48667	1.09021	0.000139176	0.00310997	yes	ABLJDDEL_04385	GMP reductase
ABLJDDEL_05261	9.58049	1.04516	0.000143017	0.00314064	yes	ABLJDDEL_05261	DNA replication and repair protein RecF
ABLJDDEL_03475	8.5661	1.62393	0.000144362	0.00314064	yes	ABLJDDEL_03475	hypothetical protein
ABLJDDEL_02543	4.26795	2.02835	0.000144535	0.00314064	yes	ABLJDDEL_02543	Ascorbate-specific PTS system EIIB component
ABLJDDEL_04511	7.6078	1.12214	0.000144548	0.00314064	yes	ABLJDDEL_04511	Deoxyribose-phosphate aldolase
ABLJDDEL_04705	6.98867	1.15487	0.000148029	0.00319751	yes	ABLJDDEL_04705	Anaerobic ribonucleoside-triphosphate reductase
ABLJDDEL_03597	7.54671	1.11384	0.000151734	0.00324311	yes	ABLJDDEL_03597	D-alanyl-D-alanine carboxypeptidase DacC
ABLJDDEL_05157	5.92764	1.43739	0.000152375	0.00324311	yes	ABLJDDEL_05157	Pyrophosphate--fructose 6-phosphate 1-phosphotransferase
ABLJDDEL_03612	7.10676	1.38892	0.000152804	0.00324311	yes	ABLJDDEL_03612	Choline trimethylamine-lyase
ABLJDDEL_04909	7.44387	1.09687	0.000153897	0.00325373	yes	ABLJDDEL_04909	Quinone oxidoreductase 1
ABLJDDEL_04220	3.38945	2.87679	0.000155666	0.00327852	yes	ABLJDDEL_04220	hypothetical protein
ABLJDDEL_00254	8.85528	1.02539	0.000167658	0.0034751	yes	ABLJDDEL_00254	Dipeptide and tripeptide permease B
ABLJDDEL_00655	4.6119	3.28142	0.00016816	0.0034751	yes	ABLJDDEL_00655	Acid stress chaperone HdeB
ABLJDDEL_04964	6.48717	1.111	0.000169661	0.00349299	yes	ABLJDDEL_04964	Sensor protein ZraS
ABLJDDEL_03689	3.69886	2.67244	0.000190987	0.00383159	yes	ABLJDDEL_03689	putative two-component-system connector protein YcgZ
ABLJDDEL_01274	9.0051	1.04565	0.000194152	0.00388092	yes	ABLJDDEL_01274	Protein lysine acetyltransferase Pat
ABLJDDEL_00277	7.5519	1.3458	0.000205929	0.00404283	yes	ABLJDDEL_00277	hypothetical protein
ABLJDDEL_04764	3.0554	3.14457	0.000209623	0.0041007	yes	ABLJDDEL_04764	HTH-type transcriptional regulator UlaR
ABLJDDEL_04699	4.09948	2.17186	0.000210728	0.0041077	yes	ABLJDDEL_04699	PTS system trehalose-specific EIIBC component
ABLJDDEL_00035	6.96888	1.10951	0.000212385	0.00411001	yes	ABLJDDEL_00035	Acetolactate synthase isozyme 1 large subunit
ABLJDDEL_01998	6.2248	1.3104	0.00021309	0.00411001	yes	ABLJDDEL_01998	hypothetical protein
ABLJDDEL_03878	6.81394	1.50303	0.000226705	0.00429723	yes	ABLJDDEL_03878	Inhibitor of vertebrate lysozyme
ABLJDDEL_05265	7.70069	1.2013	0.000229928	0.00433409	yes	ABLJDDEL_05265	hypothetical protein
ABLJDDEL_00310	6.90286	1.11985	0.00023687	0.00441729	yes	ABLJDDEL_00310	putative oxidoreductase YhhX
ABLJDDEL_04528	5.62817	1.52268	0.000244398	0.00450824	yes	ABLJDDEL_04528	Lichenan permease IIC component
ABLJDDEL_04686	7.97375	1.92398	0.000256042	0.00464509	yes	ABLJDDEL_04686	Regulator of ribonuclease activity B
ABLJDDEL_02756	9.91942	1.76584	0.000262027	0.00472249	yes	ABLJDDEL_02756	N-acetylmuramic acid 6-phosphate etherase
ABLJDDEL_01357	7.25573	1.25417	0.00026718	0.00479963	yes	ABLJDDEL_01357	hypothetical protein
ABLJDDEL_03100	5.27988	1.45341	0.000270625	0.00482353	yes	ABLJDDEL_03100	PTS system N,N'-diacetylchitobiose-specific EIIB component
ABLJDDEL_00435	5.75853	1.54123	0.000271142	0.00482353	yes	ABLJDDEL_00435	Protein YrdA
ABLJDDEL_03909	4.62307	2.75785	0.000282638	0.00497499	yes	ABLJDDEL_03909	HTH-type transcriptional repressor Bm3R1
ABLJDDEL_02286	7.38103	1.07882	0.000283277	0.00497499	yes	ABLJDDEL_02286	Glutaredoxin 4
ABLJDDEL_03124	9.45807	1.24114	0.000298356	0.00517067	yes	ABLJDDEL_03124	Major phosphate-irrepressible acid phosphatase
ABLJDDEL_03042	6.03747	1.42685	0.000299025	0.00517067	yes	ABLJDDEL_03042	Enoyl-[acyl-carrier-protein] reductase [NADH] FabI
ABLJDDEL_04310	8.15215	1.95559	0.000307187	0.0052186	yes	ABLJDDEL_04310	hypothetical protein
ABLJDDEL_04980	5.47405	2.05771	0.000307493	0.0052186	yes	ABLJDDEL_04980	PTS system cellobiose-specific EIIB component
ABLJDDEL_03915	5.31801	1.57964	0.000307785	0.0052186	yes	ABLJDDEL_03915	PTS system mannose-specific EIID component
ABLJDDEL_01584	10.7623	1.62739	0.00030854	0.0052186	yes	ABLJDDEL_01584	Anaerobic glycerol-3-phosphate dehydrogenase subunit B
ABLJDDEL_04126	4.23929	2.01442	0.000316907	0.00532734	yes	ABLJDDEL_04126	Ascorbate-specific PTS system EIIA component
ABLJDDEL_00300	4.58627	1.68947	0.000318711	0.00534133	yes	ABLJDDEL_00300	hypothetical protein
ABLJDDEL_05145	6.24703	1.10333	0.000330148	0.00551618	yes	ABLJDDEL_05145	Melibiose permease
ABLJDDEL_04503	6.73376	1.39954	0.000331831	0.0055275	yes	ABLJDDEL_04503	Trifunctional NAD biosynthesis/regulator protein NadR
ABLJDDEL_04151	8.40909	1.03927	0.000353239	0.00577429	yes	ABLJDDEL_04151	Pyrroline-5-carboxylate reductase
ABLJDDEL_00508	4.62065	1.99984	0.000362559	0.00586794	yes	ABLJDDEL_00508	Starvation-sensing protein RspB
ABLJDDEL_00564	8.41037	1.15799	0.000362944	0.00586794	yes	ABLJDDEL_00564	hypothetical protein
ABLJDDEL_00616	6.66537	1.12787	0.00037118	0.00594863	yes	ABLJDDEL_00616	scyllo-inositol 2-dehydrogenase (NADP(+)) IolU
ABLJDDEL_03648	7.2715	1.06741	0.000388771	0.00612457	yes	ABLJDDEL_03648	hypothetical protein
ABLJDDEL_00589	3.96318	2.05479	0.000406545	0.0063488	yes	ABLJDDEL_00589	Galactarate dehydratase (L-threo-forming)
ABLJDDEL_04867	9.96517	1.03665	0.000413278	0.00643566	yes	ABLJDDEL_04867	Formate dehydrogenase H
ABLJDDEL_00446	6.77197	1.0389	0.000415865	0.00645766	yes	ABLJDDEL_00446	hypothetical protein
ABLJDDEL_02369	6.55953	1.2821	0.000420584	0.00651253	yes	ABLJDDEL_02369	hypothetical protein
ABLJDDEL_05348	6.51702	1.06648	0.000422982	0.00653127	yes	ABLJDDEL_05348	hypothetical protein
ABLJDDEL_02361	5.36161	1.42421	0.000442174	0.00678948	yes	ABLJDDEL_02361	Vanillin dehydrogenase
ABLJDDEL_02497	6.8993	1.2052	0.000445571	0.00682257	yes	ABLJDDEL_02497	Diguanylate cyclase DgcM
ABLJDDEL_00020	10.2607	1.54766	0.000459364	0.0069948	yes	ABLJDDEL_00020	Aspartate/alanine antiporter
ABLJDDEL_01098	3.45745	2.33859	0.00047041	0.00712354	yes	ABLJDDEL_01098	HTH-type transcriptional regulator TsaR
ABLJDDEL_00152	8.70195	1.06237	0.00050996	0.00765915	yes	ABLJDDEL_00152	L-threonine 3-dehydrogenase
ABLJDDEL_03706	7.20055	1.74948	0.000514488	0.00770611	yes	ABLJDDEL_03706	hypothetical protein
ABLJDDEL_02941	11.3892	1.19195	0.000554019	0.00817909	yes	ABLJDDEL_02941	hypothetical protein
ABLJDDEL_04256	5.89053	1.0815	0.000605812	0.00878667	yes	ABLJDDEL_04256	HTH-type transcriptional activator CmpR
ABLJDDEL_00201	5.39772	1.29668	0.000631981	0.00909423	yes	ABLJDDEL_00201	2-dehydro-3-deoxygluconokinase
ABLJDDEL_04844	10.6447	1.0528	0.000650296	0.00928488	yes	ABLJDDEL_04844	Proline/betaine transporter
ABLJDDEL_05125	9.9222	1.25827	0.000652583	0.00929338	yes	ABLJDDEL_05125	Regulator of ribonuclease activity A
ABLJDDEL_02420	6.12347	1.33372	0.000662683	0.00938857	yes	ABLJDDEL_02420	Polyphosphate:ADP phosphotransferase 3
ABLJDDEL_02711	6.01087	1.84897	0.000676666	0.00956204	yes	ABLJDDEL_02711	Small heat shock protein IbpA
ABLJDDEL_02985	4.69374	2.10208	0.00069286	0.00974079	yes	ABLJDDEL_02985	HTH-type transcriptional regulator DsdC
ABLJDDEL_04862	5.42848	2.45462	0.000710967	0.00988505	yes	ABLJDDEL_04862	Ribokinase
ABLJDDEL_03819	4.05903	1.75945	0.000711164	0.00988505	yes	ABLJDDEL_03819	Methionine aminotransferase
ABLJDDEL_02139	8.04758	1.01063	0.000714972	0.00989975	yes	ABLJDDEL_02139	FeS cluster assembly protein SufB
ABLJDDEL_03656	7.40247	1.43817	0.000732238	0.010088	yes	ABLJDDEL_03656	Inner membrane protein YbhL
ABLJDDEL_01655	6.52349	1.14148	0.000741075	0.0101336	yes	ABLJDDEL_01655	Cryptic beta-glucoside bgl operon antiterminator
ABLJDDEL_00192	3.79649	1.86162	0.000746111	0.0101519	yes	ABLJDDEL_00192	hypothetical protein
ABLJDDEL_03166	6.49446	1.36379	0.000755431	0.0102533	yes	ABLJDDEL_03166	hypothetical protein
ABLJDDEL_03516	4.93421	1.2841	0.00081352	0.0107752	yes	ABLJDDEL_03516	Putative oxidoreductase CatD
ABLJDDEL_01539	6.58191	1.36915	0.000815441	0.0107752	yes	ABLJDDEL_01539	Epimerase family protein
ABLJDDEL_04835	9.75369	1.18962	0.000874022	0.011494	yes	ABLJDDEL_04835	Curved DNA-binding protein
ABLJDDEL_04677	5.00592	1.68449	0.000896066	0.011552	yes	ABLJDDEL_04677	Inosose isomerase
ABLJDDEL_04658	6.49751	1.14042	0.000896854	0.011552	yes	ABLJDDEL_04658	Prophage integrase IntA
ABLJDDEL_00704	6.13995	1.01845	0.000897344	0.011552	yes	ABLJDDEL_00704	2,5-diketo-D-gluconic acid reductase A
ABLJDDEL_00511	5.47232	1.17921	0.000995	0.0125161	yes	ABLJDDEL_00511	Glyoxalase ElbB
ABLJDDEL_04468	5.52161	1.46004	0.00101758	0.0127417	yes	ABLJDDEL_04468	Non-specific ribonucleoside hydrolase RihC
ABLJDDEL_00019	6.1238	1.24663	0.00102584	0.012816	yes	ABLJDDEL_00019	hypothetical protein
ABLJDDEL_03839	4.42239	1.76454	0.00104915	0.013048	yes	ABLJDDEL_03839	Methylthioribose kinase
ABLJDDEL_02336	5.3982	1.75009	0.00106429	0.0131736	yes	ABLJDDEL_02336	Glucose-1-phosphate adenylyltransferase
ABLJDDEL_03776	6.41224	1.02686	0.00107363	0.0131736	yes	ABLJDDEL_03776	2-octaprenyl-3-methyl-6-methoxy-1,4-benzoquinol hydroxylase
ABLJDDEL_00847	5.45822	1.27688	0.00107776	0.0131829	yes	ABLJDDEL_00847	Ribose-5-phosphate isomerase A
ABLJDDEL_05025	3.7483	2.31281	0.00108139	0.0131829	yes	ABLJDDEL_05025	HTH-type transcriptional regulator MetR
ABLJDDEL_05275	5.67343	1.53729	0.00111565	0.0134902	yes	ABLJDDEL_05275	hypothetical protein
ABLJDDEL_05084	5.8832	1.22787	0.00111904	0.0134902	yes	ABLJDDEL_05084	hypothetical protein
ABLJDDEL_00202	4.24962	1.89622	0.00115267	0.0138346	yes	ABLJDDEL_00202	hypothetical protein
ABLJDDEL_00231	3.65929	2.17619	0.00121826	0.0144327	yes	ABLJDDEL_00231	Cellulose biosynthesis protein BcsQ
ABLJDDEL_05238	8.46947	1.37741	0.00122924	0.0145315	yes	ABLJDDEL_05238	RepFIB replication protein A
ABLJDDEL_00030	5.62026	1.0324	0.00126533	0.0147759	yes	ABLJDDEL_00030	Multidrug resistance protein D
ABLJDDEL_04535	4.10485	1.56039	0.00126604	0.0147759	yes	ABLJDDEL_04535	hypothetical protein
ABLJDDEL_05183	6.0186	1.22079	0.00130042	0.0151449	yes	ABLJDDEL_05183	Protein YihD
ABLJDDEL_02737	4.85542	1.6444	0.00140725	0.0160294	yes	ABLJDDEL_02737	Inner membrane transport protein YnfM
ABLJDDEL_02469	12.552	1.07085	0.00146926	0.0165503	yes	ABLJDDEL_02469	Catalase-peroxidase
ABLJDDEL_02188	6.10873	1.043	0.00147469	0.0165723	yes	ABLJDDEL_02188	Hippurate hydrolase
ABLJDDEL_05107	3.57011	2.25373	0.00150024	0.0167619	yes	ABLJDDEL_05107	Fructose-6-phosphate aldolase 2
ABLJDDEL_00624	3.93663	1.99599	0.00151874	0.0168657	yes	ABLJDDEL_00624	Autoinducer 2 import ATP-binding protein LsrA
ABLJDDEL_04100	5.39937	1.15375	0.00155787	0.017043	yes	ABLJDDEL_04100	hypothetical protein
ABLJDDEL_04768	7.40183	1.27281	0.00156085	0.017043	yes	ABLJDDEL_04768	Putative acyl-CoA dehydrogenase AidB
ABLJDDEL_00301	5.62189	1.32268	0.00157647	0.0170924	yes	ABLJDDEL_00301	sn-glycerol-3-phosphate-binding periplasmic protein UgpB
ABLJDDEL_02590	2.97696	2.21852	0.00158784	0.0171442	yes	ABLJDDEL_02590	Deoxyribose-phosphate aldolase
ABLJDDEL_01238	17.6088	1.75792	0.00164373	0.0175622	yes	ABLJDDEL_01238	-
ABLJDDEL_00086	4.31302	1.43943	0.00164536	0.0175622	yes	ABLJDDEL_00086	Aldehyde reductase YahK
ABLJDDEL_04544	5.53694	1.22204	0.0016554	0.0176351	yes	ABLJDDEL_04544	N-acetylgalactosamine permease IIC component 1
ABLJDDEL_02566	12.0848	1.45451	0.00167669	0.0178274	yes	ABLJDDEL_02566	putative protein YgaU
ABLJDDEL_00306	5.23984	1.22466	0.00168726	0.0178756	yes	ABLJDDEL_00306	putative protein YhhA
ABLJDDEL_01702	6.0409	1.10483	0.00172658	0.0181473	yes	ABLJDDEL_01702	putative lipid kinase YegS
ABLJDDEL_01018	6.2255	1.17854	0.001785	0.0184824	yes	ABLJDDEL_01018	Cysteine desulfurase CsdA
ABLJDDEL_00174	6.08907	1.20095	0.00178537	0.0184824	yes	ABLJDDEL_00174	L-seryl-tRNA(Sec) selenium transferase
ABLJDDEL_05379	5.40133	1.40629	0.0018181	0.0187155	yes	ABLJDDEL_05379	putative amino-acid metabolite efflux pump
ABLJDDEL_03325	5.82462	2.3686	0.00183109	0.0188137	yes	ABLJDDEL_03325	hypothetical protein
ABLJDDEL_01580	4.11258	1.71037	0.00183677	0.0188137	yes	ABLJDDEL_01580	L-rhamnonate dehydratase
ABLJDDEL_00906	2.76007	2.55709	0.00189292	0.0192336	yes	ABLJDDEL_00906	Fimbrial subunit type 1
ABLJDDEL_00373	7.81377	1.09716	0.00190381	0.0192821	yes	ABLJDDEL_00373	Protein YhfA
ABLJDDEL_00638	3.83516	1.91882	0.0019442	0.0195614	yes	ABLJDDEL_00638	PEP-dependent dihydroxyacetone kinase, dihydroxyacetone-binding subunit DhaK
ABLJDDEL_02523	3.3496	1.94982	0.00194653	0.0195614	yes	ABLJDDEL_02523	HTH-type transcriptional regulator GlvR
ABLJDDEL_05585	2.97536	2.15847	0.00197575	0.0198188	yes	ABLJDDEL_05585	Antitoxin HigA1
ABLJDDEL_04981	5.21864	2.46496	0.00199825	0.0198993	yes	ABLJDDEL_04981	PTS system N,N'-diacetylchitobiose-specific EIIA component
ABLJDDEL_04231	5.2019	1.44794	0.00200503	0.0199307	yes	ABLJDDEL_04231	L-2-hydroxyglutarate oxidase LhgO
ABLJDDEL_03637	5.2721	1.4624	0.00206439	0.0204099	yes	ABLJDDEL_03637	putative protein YbiI
ABLJDDEL_04052	5.05333	1.15609	0.00207742	0.0204099	yes	ABLJDDEL_04052	Cyclodextrin-binding protein
ABLJDDEL_03820	4.13829	1.65751	0.00208805	0.0204235	yes	ABLJDDEL_03820	Enolase-phosphatase E1
ABLJDDEL_04865	4.53516	1.38791	0.0022825	0.0218207	yes	ABLJDDEL_04865	Transcriptional regulatory protein OmpR
ABLJDDEL_00455	3.87386	1.77348	0.00232395	0.0220634	yes	ABLJDDEL_00455	hypothetical protein
ABLJDDEL_01114	5.09524	1.19298	0.00234816	0.0222549	yes	ABLJDDEL_01114	Carbamoyl dehydratase HypE
ABLJDDEL_04836	6.53891	1.16301	0.0023689	0.0223456	yes	ABLJDDEL_04836	Chaperone modulatory protein CbpM
ABLJDDEL_00109	6.39402	1.0069	0.00238054	0.022369	yes	ABLJDDEL_00109	Flavodoxin/ferredoxin--NADP reductase
ABLJDDEL_04924	4.82946	1.35636	0.00241161	0.022541	yes	ABLJDDEL_04924	Maltose-binding periplasmic protein
ABLJDDEL_05111	3.38301	2.17464	0.00245836	0.022827	yes	ABLJDDEL_05111	HTH-type transcriptional regulator BenM
ABLJDDEL_00623	4.60832	1.54655	0.00249226	0.022948	yes	ABLJDDEL_00623	Transcriptional regulator LsrR
ABLJDDEL_01762	8.24994	1.16191	0.00250917	0.0230266	yes	ABLJDDEL_01762	Protein YeeZ
ABLJDDEL_04883	5.1968	1.10794	0.0025278	0.0231589	yes	ABLJDDEL_04883	Disulfide-bond oxidoreductase YfcG
ABLJDDEL_04928	2.61753	2.67921	0.00261444	0.023794	yes	ABLJDDEL_04928	hypothetical protein
ABLJDDEL_04911	5.01012	1.07515	0.00264319	0.0238191	yes	ABLJDDEL_04911	tRNA-dihydrouridine(20/20a) synthase
ABLJDDEL_01186	5.44437	1.06565	0.00270026	0.0241748	yes	ABLJDDEL_01186	hypothetical protein
ABLJDDEL_01082	4.68757	1.43259	0.00273507	0.0243876	yes	ABLJDDEL_01082	Transcriptional regulator HosA
ABLJDDEL_04072	5.10954	1.28397	0.00275442	0.0245001	yes	ABLJDDEL_04072	HTH-type transcriptional regulator SgrR
ABLJDDEL_04204	12.5831	1.10117	0.00276862	0.0245866	yes	ABLJDDEL_04204	Sporulation initiation inhibitor protein Soj
ABLJDDEL_02507	5.61635	1.01224	0.00282444	0.0249213	yes	ABLJDDEL_02507	Phosphoserine phosphatase 1
ABLJDDEL_05437	4.46533	1.47733	0.00296583	0.0260019	yes	ABLJDDEL_05437	hypothetical protein
ABLJDDEL_00622	5.41292	1.05297	0.00300581	0.0263072	yes	ABLJDDEL_00622	Autoinducer-2 kinase
ABLJDDEL_05165	2.96262	2.50304	0.00303192	0.0264547	yes	ABLJDDEL_05165	tRNA(fMet)-specific endonuclease VapC
ABLJDDEL_00561	5.74417	1.04578	0.00306464	0.0266279	yes	ABLJDDEL_00561	Limonene 1,2-monooxygenase
ABLJDDEL_03912	4.83799	2.06985	0.0031875	0.0275499	yes	ABLJDDEL_03912	PTS system fructose-specific EIIA component
ABLJDDEL_02440	5.87382	1.00724	0.00323266	0.0278558	yes	ABLJDDEL_02440	putative oxidoreductase YghA
ABLJDDEL_02062	4.90913	1.07846	0.00323792	0.0278558	yes	ABLJDDEL_02062	Respiratory nitrate reductase 1 alpha chain
ABLJDDEL_04127	4.1027	1.96704	0.0032381	0.0278558	yes	ABLJDDEL_04127	hypothetical protein
ABLJDDEL_04582	3.75584	1.49708	0.00333684	0.0284519	yes	ABLJDDEL_04582	hypothetical protein
ABLJDDEL_01427	3.79202	1.69072	0.00350643	0.0293764	yes	ABLJDDEL_01427	hypothetical protein
ABLJDDEL_00892	7.92258	1.55342	0.0035325	0.0295109	yes	ABLJDDEL_00892	hypothetical protein
ABLJDDEL_03282	4.44636	1.24685	0.00360474	0.0300231	yes	ABLJDDEL_03282	LexA repressor
ABLJDDEL_04640	3.64755	1.80563	0.00373464	0.0308351	yes	ABLJDDEL_04640	hypothetical protein
ABLJDDEL_04767	4.80287	1.38089	0.00373589	0.0308351	yes	ABLJDDEL_04767	hypothetical protein
ABLJDDEL_02995	5.2427	1.40603	0.00389351	0.0317547	yes	ABLJDDEL_02995	Urease operon transcriptional activator
ABLJDDEL_03788	6.54299	1.79121	0.00404882	0.0326339	yes	ABLJDDEL_03788	hypothetical protein
ABLJDDEL_04447	4.46248	1.20513	0.00406011	0.032677	yes	ABLJDDEL_04447	Dihydrofolate reductase
ABLJDDEL_01296	5.15454	1.09692	0.00409287	0.0328926	yes	ABLJDDEL_01296	Phosphatidylglycerophosphatase C
ABLJDDEL_02591	2.54216	2.5909	0.0041128	0.0329739	yes	ABLJDDEL_02591	Glucitol operon repressor
ABLJDDEL_02111	3.04739	2.04406	0.00425503	0.03367	yes	ABLJDDEL_02111	Murein DD-endopeptidase MepS/Murein LD-carboxypeptidase
ABLJDDEL_00810	2.35086	2.35344	0.0044241	0.0343493	yes	ABLJDDEL_00810	CsgBAC operon transcriptional regulatory protein
ABLJDDEL_03515	4.06149	1.67943	0.00445059	0.0344539	yes	ABLJDDEL_03515	NADH oxidoreductase HCR
ABLJDDEL_01895	5.05763	1.09128	0.00448954	0.0345644	yes	ABLJDDEL_01895	Isochorismatase family protein YecD
ABLJDDEL_00786	5.1054	1.14058	0.00460525	0.035278	yes	ABLJDDEL_00786	hypothetical protein
ABLJDDEL_01681	3.54103	1.50195	0.00486506	0.0367857	yes	ABLJDDEL_01681	Adenine deaminase 2
ABLJDDEL_05177	4.62979	1.35678	0.00495713	0.0372768	yes	ABLJDDEL_05177	Der GTPase-activating protein YihI
ABLJDDEL_01048	5.9043	1.05685	0.00533483	0.0395223	yes	ABLJDDEL_01048	putative protein
ABLJDDEL_00739	4.79416	1.3517	0.00544879	0.0401692	yes	ABLJDDEL_00739	hypothetical protein
ABLJDDEL_03821	3.03162	2.0353	0.00548508	0.0403095	yes	ABLJDDEL_03821	Acireductone dioxygenase
ABLJDDEL_00208	5.26246	1.1228	0.00550261	0.040351	yes	ABLJDDEL_00208	hypothetical protein
ABLJDDEL_02828	7.06658	1.23185	0.00550541	0.040351	yes	ABLJDDEL_02828	Protein YrdA
ABLJDDEL_02051	4.39027	1.20783	0.00556787	0.0406462	yes	ABLJDDEL_02051	Protein YchN
ABLJDDEL_05266	4.28599	1.71259	0.00567599	0.0411621	yes	ABLJDDEL_05266	Mercuric resistance operon regulatory protein
ABLJDDEL_04423	4.1035	1.73155	0.00570259	0.0412463	yes	ABLJDDEL_04423	hypothetical protein
ABLJDDEL_04275	5.005	1.12303	0.00574544	0.0413928	yes	ABLJDDEL_04275	Methionine import ATP-binding protein MetN
ABLJDDEL_02975	3.2565	1.81693	0.00594213	0.0424473	yes	ABLJDDEL_02975	HTH-type transcriptional regulator PgrR
ABLJDDEL_02658	4.56285	1.15439	0.00596458	0.0424473	yes	ABLJDDEL_02658	Altronate oxidoreductase
ABLJDDEL_01033	0.55168	6.02502	0.00599287	0.0425618	yes	ABLJDDEL_01033	hypothetical protein
ABLJDDEL_05166	2.65018	2.27385	0.00623556	0.0441712	yes	ABLJDDEL_05166	hypothetical protein
ABLJDDEL_00802	5.89381	1.14901	0.00666164	0.0462429	yes	ABLJDDEL_00802	putative protein
ABLJDDEL_02571	4.92049	1.31466	0.00690497	0.0475647	yes	ABLJDDEL_02571	Phosphoglycerate transporter protein
ABLJDDEL_01923	4.22779	1.27264	0.00714549	0.0484792	yes	ABLJDDEL_01923	Serine/threonine-protein phosphatase 1
ABLJDDEL_00200	7.31699	1.13476	0.00732047	0.0494356	yes	ABLJDDEL_00200	Putative tartrate transporter

## Sheet: Table S4
Table S4. Survey and statistics of rmpA promoter types of Klebsiella pneumoniae in the NCBI database
Number	Strains	Accession number	Country	Isolation source	poly T
1	Klebsiella pneumoniae strain GH27TC plasmid pGH27TC_fusion, complete sequence	MN543585.1	Hong Kong	culture	11T
2	Klebsiella pneumoniae strain PM48TC plasmid pPM48TC_fusion, complete sequence	MN543581.1	Hong Kong	culture	11T
3	Klebsiella pneumoniae strain GH44TC plasmid pGH44TC_vir, complete sequence	MN543576.1	Hong Kong	culture	11T
4	Klebsiella pneumoniae strain GH44TC plasmid pGH44TC_fusion, complete sequence	MN543575.1	Hong Kong	culture	11T
5	Klebsiella pneumoniae strain WSHvKP plasmid pSWHvKp, complete sequence	CP054064.1	China: Wuxi	blood sample	11T
6	Klebsiella pneumoniae strain KP18-2079 plasmid pKP18-2079_vir, complete sequence	MT090958.1	China	blood from male	11T
7	Klebsiella pneumoniae strain D16KP0122 plasmid pD16KP0122-1, complete sequence	CP052363.1	South Korea: Chungbuk	blood	11T
8	Klebsiella pneumoniae strain F16KP0037 plasmid pF16KP0037-1, complete sequence	CP052182.1	South Korea: Busan	blood	11T
9	Klebsiella pneumoniae strain E16KP0290 plasmid pE16KP0290-1, complete sequence	CP052259.1	South Korea: Jeonnam	blood	11T
10	Klebsiella pneumoniae strain F16KP0082 plasmid pF16KP0082-1, complete sequence	CP052163.1	South Korea: Busan	blood	11T
11	Klebsiella pneumoniae strain F16KP0084 plasmid pF16KP0084-1, complete sequence	CP052159.1	South Korea: Busan	blood	11T
12	Klebsiella pneumoniae strain F17KP0012 plasmid pF17KP0012-1, complete sequence	CP052144.1	South Korea: Busan	blood	11T
13	Klebsiella pneumoniae strain A16KP0135 plasmid pA16KP0135-1, complete sequence	CP052563.1	South Korea: Seoul	blood	11T
14	Klebsiella pneumoniae strain B17KP0067 plasmid pB17KP0067-1, complete sequence	CP052495.1	South Korea: Gyeonggi	blood	11T
15	Klebsiella pneumoniae strain D16KP0008 chromosome, complete genome	CP052381.1	South Korea: Chungbuk	blood	11T
16	Klebsiella pneumoniae strain E16KP0172 plasmid pE16KP0172-1, complete sequence	CP052304.1	South Korea: Jeonnam	blood	11T
17	Klebsiella pneumoniae strain F16KP0002 plasmid pF16KP0002-1, complete sequence	CP052204.1	South Korea: Busan	blood	11T
18	Klebsiella pneumoniae strain KPN41053 plasmid pKPN41953, complete sequence	CP052037.1	China	blood	11T
19	Klebsiella pneumoniae strain KPN55602 plasmid pK55602_1, complete sequence	CP042975.1	China: Anhui	blood	11T
20	Klebsiella pneumoniae strain 51015 plasmid p51015_NDM_1, complete sequence	CP050380.1	Czech Republic: Prague	Rectal swab	11T
21	Klebsiella pneumoniae strain 9949 plasmid unnamed1, complete sequence	CP050281.1	China:Nanchang	blood	11T
22	Klebsiella pneumoniae strain 10553 plasmid unnamed1, complete sequence	CP050276.1	China:Jiangxi,Nanchang	blood	11T
23	Klebsiella pneumoniae strain 23 plasmid p23-1, complete sequence	CP030321.1	China: Beijing	Physical	11T
24	Klebsiella pneumoniae strain 11311 plasmid p11311-1, complete sequence	CP030314.1	China: Beijing	Physical	11T
25	Klebsiella pneumoniae strain 11454 plasmid p11454-1, complete sequence	CP030312.1	China: Beijing	Physical	11T
26	Klebsiella pneumoniae subsp. pneumoniae strain KUH-KPNHVF1 plasmid unnamed, complete sequence	CP047676.1	South Korea: Seoul	liver abscess	11T
27	Klebsiella pneumoniae subsp. pneumoniae strain KUH-KPNHVL1 plasmid unnamed, complete sequence	CP047678.1	South Korea: Seoul	stool	11T
28	Klebsiella pneumoniae isolate Kpn2166 genome assembly, plasmid: pVIR_Kpn2166	LR745046.1		stool	11T
29	Klebsiella pneumoniae isolate Klebsiella pneumoniae kpn154 genome assembly,	LR745043.1		urine	11T
30	Klebsiella pneumoniae strain Kp36 plasmid unnamed1, complete sequence	CP047193.1	China: Shanghai		11T
31	Klebsiella pneumoniae strain XJ-K2 plasmid unnamed1, complete sequence	CP032241.1	China: Shanghai	blood	11T
32	Klebsiella pneumoniae strain C789 plasmid pVir-CR-hvKP-C789, complete sequence	CP034416.1	China: Shandong	blood specimen	11T
33	Klebsiella pneumoniae strain 11420 plasmid p11420-HVKP, completev sequence	CP026024.1	China		11T
34	Klebsiella pneumoniae strain K2044 plasmid pK2044, complete sequence	CP026012.1	China		11T
35	Klebsiella pneumoniae strain KP1677 plasmid pKP1677, complete sequence	MN058044.1		sputum	11T
36	Klebsiella variicola strain WCHKV030666 plasmid pVir_030666, complete sequence	CP027063.3	China: Sichuan, Chengdu		11T
37	Klebsiella pneumoniae subsp. pneumoniae strain SCKP020079 plasmid pVir_020079, complete sequence	CP029383.2	China: Dazhou, Sichuan		11T
38	Klebsiella pneumoniae subsp. pneumoniae strain KpvST383_NDM_OXA- 48 plasmid pKpvST383L, complete sequence	CP034201.2	United Kingdom	blood	11T
39	Klebsiella pneumoniae strain KpvST101_OXA-48 plasmid pKpvST101, complete sequence	CP031369.2	United Kingdom	blood	11T
40	Klebsiella pneumoniae TA6363 plasmid pTMTA63631 DNA, complete genome	AP019666.1	Japan:Tokyo	ascites	11T
41	Klebsiella pneumoniae THC11 plasmid pTHC11-1 DNA, complete sequence	AP019549.1		urine	11T
42	Klebsiella pneumoniae strain 18CPO060 plasmid phvKP060, complete sequence	CP034776.1	Canada: Montreal	rectal swab	11T
43	Klebsiella pneumoniae strain BA34918 plasmid pvirulence_VBA34918, complete sequence	CP036191.1	India	blood	11T
44	Klebsiella pneumoniae strain BJCFK909 plasmid p1b1, complete sequence	CP034124.1	China: zhejiang	respiratory tract	11T
45	Klebsiella pneumoniae subsp. pneumoniae strain R210-2 plasmid pR210-2-vir, complete sequence	CP034083.1	China		11T
46	Klebsiella pneumoniae strain PUTH plasmid pPUTH1, complete sequence	KY070306.1			11T
47	Klebsiella quasipneumoniae strain L22 plasmid pL22-1, complete sequence	CP031258.1	China	bronchoalveolar lavage fluid	11T
48	Klebsiella pneumoniae strain F81 plasmid pF81_2, complete sequence	CP026166.1	China: Fujian Province	incision secretion	11T
49	Klebsiella pneumoniae strain AP8555 plasmid pAP855, complete sequence	CP035384.1	China:Nanchang	blood	11T
50	Klebsiella variicola strain 15WZ-82 plasmid p15WZ-82_Vir, complete sequence	CP032356.1	China		11T
51	Klebsiella pneumoniae strain 11492 plasmid unnamed, complete sequence	MF993442.1			11T
52	Klebsiella aerogenes strain NCTC9644 genome assembly, plasmid: 4	LR134257.1		Urine	11T
53	Klebsiella pneumoniae strain NCTC418 genome assembly, plasmid: 2	LR134211.1		not available: to be reported later	11T
54	Klebsiella pneumoniae subsp. pneumoniae strain 70-2 plasmid pKP70-2, complete sequence	MF398271.1		sputum	11T
55	Klebsiella pneumoniae subsp. pneumoniae strain KC-Pl-HB1 plasmid pKC-Pl-HB1, complete sequence	CP030924.1	South Korea: Yellow sea	blood	11T
56	Klebsiella pneumoniae strain L388 plasmid p1-L388	CP029221.1	China:Zhejiang	feces	11T
57	Klebsiella pneumoniae subsp. pneumoniae strain KpvK54 plasmid pKpvK54, complete sequence	CP023135.2	United Kingdom	Pus	11T
58	Klebsiella pneumoniae strain GN-2 plasmid pGN-2, complete sequence	CP019161.1	China: Fifth Affiliated Hospital of Wenzhou Medical University	drainage samples from liver abscess	11T
59	Klebsiella pneumoniae strain LS355 plasmid pKP7	CP025642.1	China:Shanghai	Liver abscess puncture fluid	11T
60	Klebsiella pneumoniae strain LS356 plasmid pKP8-2	CP025638.1	China:Shanghai	Liver abscess puncture fluid	11T
61	Klebsiella pneumoniae strain LS356 chromosome	CP025636.1	China:Shanghai	Liver abscess puncture fluid	11T
62	Klebsiella pneumoniae strain DT12 chromosome	CP019079.1	Germany: Hamburg	central venous catheter	11T
63	Klebsiella pneumoniae strain DT1 chromosome	CP019077.1	Germany: Hamburg	central venous catheter	11T
64	Klebsiella pneumoniae strain KP267 plasmid pVir-CR-HvKP267, complete sequence	MG053312.1	China		11T
65	Klebsiella pneumoniae strain KP8 chromosome	CP025089.1	China: Shanghai		11T
66	Klebsiella pneumoniae strain SGH10 plasmid pSGH10, complete sequence	CP025081.1	Singapore	liver abscess	11T
67	Klebsiella pneumoniae strain P1428 chromosome, complete genome	CP017994.1	China: Beijing	Sputum	11T
68	Klebsiella pneumoniae strain ED23 plasmid unamed, complete sequence	CP016815.1	Taiwan	blood	11T
69	Klebsiella pneumoniae strain 2018C07- 244 plasmid p2018C07-244-185k, complete sequence	CP129732.1	Taiwan		11T
70	Klebsiella pneumoniae strain 2018C06- 156 plasmid p2018C06-156-223k, complete sequence	CP129703.1	Taiwan		11T
71	Klebsiella pneumoniae strain HMKP141603t plasmid unnamed1, complete sequence	CP129203.1	China: Kunming, Yunnan	clinically infected patient	11T
72	Klebsiella pneumoniae strain K014 plasmid pK014_2, complete sequence	CP128721.1	USA: Chicago	blood	11T
73	Klebsiella pneumoniae strain KPN8 plasmid pKPN8_1, complete sequence	CP128676.1	USA: Chicago	blood	11T
74	Klebsiella pneumoniae strain KPN62 plasmid pKPN62_1, complete sequence	CP128686.1	USA: Chicago		11T
75	Klebsiella pneumoniae strain hvKP1 plasmid phvKP1_1, complete sequence	CP128662.1	USA: NY, Buffalo	blood	11T
76	Klebsiella pneumoniae strain hvKP5 plasmid phvKP5_1, complete sequence	CP128655.1	USA: New York	blood	11T
77	Klebsiella pneumoniae strain KPTCM2 plasmid pKPTCM2-1, complete sequence	CP118692.1	China: Hangzhou	Patient blood	11T
78	Klebsiella pneumoniae strain P20 plasmid p.P20Z, complete sequence	CP040355.1	China:Tangshan		11T
79	Klebsiella pneumoniae strain P39 plasmid p.P39Z1, complete sequence	CP040352.1	China:Tangshan		11T
80	Klebsiella pneumoniae strain 2021CK- 00720 plasmid unnamed1, complete sequence	CP092537.1	USA	blood	11T
81	Klebsiella pneumoniae subsp. pneumoniae strain RJF999 plasmid pRJF999, complete sequence	CP014011.1	China: Shanghai	blood	11T
82	Klebsiella pneumoniae strain WYKP594 plasmid pWYKP594-1, complete sequence	CP125350.1	China: Shanghai	sputum	11T
83	Klebsiella pneumoniae strain WYKP589 plasmid pWYKP589-1, complete sequence	CP125344.1	China: Shanghai	sputum	11T
84	Klebsiella pneumoniae strain WYKP586 plasmid unnamed1, complete sequence	CP125335.1	China: Shanghai	sputum	11T
85	Klebsiella pneumoniae strain WYKP586 plasmid pWYKP586-1, complete sequence	OQ801413.1	China:Shanghai	sputum	11T
86	Klebsiella pneumoniae subsp. pneumoniae strain HVKP2 plasmid unnamed, complete sequence	CP125085.1	United Kingdom: Liverpool	aerobic blood culture bottle	11T
87	Klebsiella pneumoniae strain CRKP-27 plasmid unnamed1, complete sequence	CP088270.1	China: shuangbai		11T
88	Klebsiella pneumoniae strain X-CRHVKP- 130 plasmid p4, complete sequence	CP119178.1	China:Nanchang	blood	11T
89	Klebsiella pneumoniae strain T-hvKP plasmid p-T-hvKP-1, complete sequence	CP118907.1	China: changsha	lab	11T
90	Klebsiella pneumoniae subsp. pneumoniae strain CQ22WZ0036Kpn plasmid pKpn36-KPC	OP734237.1		sputum	11T
91	Klebsiella pneumoniae strain SCKP090351 plasmid pVir_090351, complete sequence	CP046893.1	China: Chengdu, Sichuan		11T
92	Klebsiella pneumoniae strain WCHKP090276 plasmid pVir_090276, complete sequence	CP046887.1	China: Chengdu, Sichuan		11T
93	Klebsiella pneumoniae strain CRKP_45 plasmid unnamed1, complete sequence	CP107292.1	China: Wuhan	sputum	11T
94	Klebsiella pneumoniae strain CRKP_44 plasmid unnamed1, complete sequence	CP107298.1	China: Wuhan	sputum	11T
95	Klebsiella pneumoniae strain CRKP_41 plasmid unnamed2, complete sequence	CP107314.1	China: Wuhan	lavage fluid	11T
96	Klebsiella pneumoniae strain CRKP_40 plasmid unnamed1, complete sequence	CP107321.1	China: Wuhan	sputum	11T
97	Klebsiella pneumoniae strain CRKP_39 plasmid unnamed1, complete sequence	CP107328.1	China: Wuhan	sputum	11T
98	Klebsiella pneumoniae strain CRKP_35 plasmid unnamed1, complete sequence	CP107353.1	China: Wuhan	sputum	11T
99	Klebsiella pneumoniae strain CRKP_31 plasmid unnamed1, complete sequence	CP107373.1	China: Wuhan	sputum	11T
100	Klebsiella pneumoniae strain CRKP_29 plasmid unnamed1, complete sequence	CP107384.1	China: Wuhan	sputum	11T
101	Klebsiella pneumoniae strain IM057 plasmid pIM057_vir, complete sequence	CP095422.1	China	sputum	11T
102	Klebsiella pneumoniae subsp. pneumoniae strain DD01665 plasmid pVirDD01665, complete sequence	CP096243.1	China		11T
103	Klebsiella pneumoniae subsp. pneumoniae strain DD02357 plasmid pVirDD02357, complete sequence	CP096235.1	China		11T
104	Klebsiella pneumoniae subsp. pneumoniae strain H39 plasmid pVirH39, complete sequence	CP096231.1	China		11T
105	Klebsiella pneumoniae strain K201054 plasmid pA, complete sequence	CP110637.1		blood	11T
106	Klebsiella pneumoniae subsp. pneumoniae strain CRKP18622 plasmid pCRKP18622-vir, complete sequence	CP027867.1	China:Qingdao	sputum	11T
107	Klebsiella pneumoniae subsp. pneumoniae strain VH1-2 plasmid pVH1- 2-VIR, complete sequence	CP027803.1	China:Qingdao	cucumber	11T
108	Klebsiella pneumoniae strain WX17388 plasmid pwx17388plas, complete sequence	CP100602.1	China:jiangsu	Pus	11T
109	Escherichia coli strain 2020CK-00232 plasmid unnamed1, complete sequence	CP107259.1	USA	urine	11T
110	Klebsiella pneumoniae strain BSIKPN-9 plasmid unnamed1, complete sequence	CP106913.1	China:Beijing	blood	11T
111	Klebsiella pneumoniae strain BSIKPN-11 plasmid unnamed2, complete sequence	CP106908.1	China:Beijing	blood	11T
112	Klebsiella pneumoniae strain KP1161 chromosome, complete genome	CP106786.1	China: Zhuhai	sputum	11T
113	Klebsiella pneumoniae strain 5531 plasmid pMB9306_1, complete sequence	CP103513.1	USA: Houston	blood	11T
114	Klebsiella pneumoniae strain CRKP-35 plasmid pCRKP-35_Vir, complete sequence	CP102638.1	China: Hangzhou	blood	11T
115	Klebsiella pneumoniae strain hvKP248 plasmid unnamed1, complete sequence	CP102439.1	China:Zhanjiang		11T
116	Klebsiella pneumoniae strain S270v plasmid pS270V-1, complete sequence	CP102193.1	China: Jiangxi		11T
117	Klebsiella pneumoniae strain S234 plasmid pS234-1, complete sequence	CP102187.1	China: Jiangxi		11T
118	Klebsiella pneumoniae strain hvKP859 plasmid unnamed4, complete sequence	CP101794.1	China:Zhanjiang	sputum	11T
119	Klebsiella pneumoniae strain XHKP502 plasmid pXHKP502-1, complete sequence	CP066905.1	China: Shanghai	Tracheal intubation	11T
120	Klebsiella pneumoniae strain FAHZZU2591 plasmid pFAHZZU2591, complete sequence	CP083752.1	China:Henan		11T
121	Klebsiella pneumoniae strain KPN43G plasmid pKPN43G-2FIB, complete sequence	CP082208.1	China: Beijing		11T
122	Klebsiella pneumoniae strain NMI9546/19 plasmid p9546/19_1, complete sequence	ON081625.1	Poland	urine	11T
123	Klebsiella pneumoniae strain NMI7902/18 plasmid p7902/18_1, complete sequence	ON081624.1	Poland	rectal swab	11T
124	Klebsiella pneumoniae strain NMI5419/18 plasmid p5419/18_1, complete sequence	ON081623.1	Poland	urine	11T
125	Klebsiella pneumoniae strain NMI4313/18 plasmid p4313/18_1, complete sequence	ON081621.1	Poland	BAL	11T
126	Escherichia coli strain EC2648-Vir2 plasmid pKP2648-VirV, complete sequence	CP083992.1	China	conjugation assay	11T
127	Escherichia coli strain EC2648-Vir1 plasmid pVir-fusion, complete sequence	CP083611.1	China	conjugation assay	11T
128	Klebsiella pneumoniae strain KP2648 plasmid pKP2648-Vir, complete sequence	CP072558.1	China:Shanghai		11T
129	Klebsiella pneumoniae subsp. pneumoniae strain EGY22 plasmid pEGY22_CTX_15, complete sequence	ON261191.1	Egypt	blood	11T
130	Klebsiella pneumoniae strain NK01067 plasmid unnamed, complete sequence	CP097652.1	China: Hebei	hospital	11T
131	Klebsiella pneumoniae strain hvK2115 plasmid phvK2115, complete sequence	CP091327.1	China		11T
132	Klebsiella pneumoniae subsp. pneumoniae strain DD01845 plasmid pDD01845-1, complete sequence	CP087664.1	China:Shanghai		11T
133	Klebsiella pneumoniae subsp. pneumoniae strain DD01635 plasmid pDD01635-1, complete sequence	CP087658.1	China:Shanghai		11T
134	Klebsiella pneumoniae subsp. pneumoniae strain DD01653 plasmid pDD01653-1, complete sequence	CP087652.1	China:Shanghai		11T
135	Klebsiella pneumoniae subsp. pneumoniae strain DD02391 plasmid pDD02391-2, complete sequence	CP087641.1	China:Shanghai		11T
136	Klebsiella pneumoniae subsp. pneumoniae strain DD02280 plasmid pDD02280-1, complete sequence	CP087624.1	China:Shanghai		11T
137	Klebsiella pneumoniae strain 21080534 plasmid p21080534_4, complete sequence	CP095251.1	China: Anhui	Diversion fluid	11T
138	Escherichia coli strain EC1108 plasmid p1108-NDM_Vir, complete sequence	OL763373.1	China	chicken	11T
139	Klebsiella pneumoniae strain FK1979 plasmid unnamed1, complete sequence	CP094941.1	China	blood	11T
140	Klebsiella pneumoniae strain SCKP020018 plasmid pVir_020018, complete sequence	CP043581.1	China: Meishan, Sichuan		11T
141	Klebsiella pneumoniae strain SP4663 plasmid pIncHI1B_vir, complete sequence	CP069366.1	India	endotracheal aspirate	11T
142	Klebsiella pneumoniae strain WCHKP090249 plasmid pVir_090249, complete sequence	CP043375.1	China: Chengdu, Sichuan		11T
143	Klebsiella pneumoniae strain ARLG-3254 plasmid pC308_1, complete sequence	CP067778.1	USA: South	respiratory	11T
144	Klebsiella quasipneumoniae subsp.similipneumoniae strain TJ-30 plasmid pTJ30-Vir, complete sequence	MZ821666.1	China	Clinical	11T
145	Klebsiella pneumoniae isolate JNQH373 plasmid pJNQH373-1, complete sequence	CP091979.1	China	blood	11T
146	Klebsiella quasipneumoniae strain NKP7 chromosome	CP091825.1	India	blood	11T
147	Klebsiella pneumoniae strain WSCRKP plasmid pWSCRKP-1, complete sequence	CP091069.1	China:Wuxi	blood	11T
148	Klebsiella pneumoniae strain KP29105 plasmid pKP29105-1, complete sequence	CP091062.1	China: Beijing	sputum	11T
149	Klebsiella pneumoniae strain KP30086 plasmid pKP30086-1, complete sequence	CP091059.1	China: Beijing	sputum	11T
150	Klebsiella pneumoniae strain KP697 plasmid unnamed1, complete sequence	CP066152.1	China:Zhejiang	sputum	11T
151	Klebsiella pneumoniae strain kp5152 plasmid p1, complete sequence	CP090463.1	China:Shanghai	urine	11T
152	Klebsiella pneumoniae strain KPNSF-2 plasmid pKPNSF-2-1, complete sequence	CP090243.1		MHB	11T
153	Klebsiella pneumoniae strain C2582 plasmid pVir_C2582	CP079209.1	China: Jinan	blood	11T
154	Klebsiella pneumoniae OCU_hvKP1 plasmid pOCUhvKP1 DNA, complete genome	AP025247.1			11T
155	Klebsiella pneumoniae strain KPN8 plasmid pKPN8_1, complete sequence	CP089869.1	USA: Chicago	blood	11T
156	Klebsiella pneumoniae strain KPN115 plasmid pKPN115_1, complete sequence	CP089860.1	USA: Chicago	blood	11T
157	Klebsiella pneumoniae strain KP29499 plasmid pKP29499-1, complete sequence	CP089599.1	China: Beijing	sputum	11T
158	Klebsiella pneumoniae strain 49210 plasmid p49210-229.3, complete sequence	CP089030.1			11T
159	Klebsiella pneumoniae strain 53374 plasmid p53374-204.7, complete sequence	CP089020.1	Taiwan		11T
160	Klebsiella pneumoniae strain 53322 plasmid p53322-228.1, complete sequence	CP088990.1	Taiwan		11T
161	Klebsiella pneumoniae strain TH12908 chromosome, complete genome	CP087123.1	China: Tsinghua University	blood	11T
162	Escherichia coli strain elppa9 plasmid unnamed3, complete sequence	CP083484.1	Taiwan	blood	11T
163	Klebsiella pneumoniae strain Kp1604 plasmid p1, complete sequence	CP085479.1	China:Shanghai	blood	11T
164	Klebsiella pneumoniae strain Kp36336 plasmid pSID1	CP066512.1	Belgium:Brussels	Tissue samples	11T
165	Klebsiella pneumoniae strain T69 plasmid pKp_T69_1, complete sequence	CP084824.1	France	liver abscess	11T
166	Klebsiella pneumoniae strain SA12 plasmid pKp_SA12_1, complete sequence	CP084867.1	France	liver abscess	11T
167	Klebsiella pneumoniae strain SA12 chromosome, complete genome	CP084866.1	France	liver abscess	11T
168	Klebsiella pneumoniae strain KP200731214 plasmid pKP-1	CP084744.1	China: Hangzhou		11T
169	Klebsiella pneumoniae strain KP1064WHY plasmid p1, complete sequence	CP084706.1	China: zhejiang	blood	11T
170	Klebsiella pneumoniae strain C2051 plasmid pVir_C2051	CP073921.1	China: Gansu	blood	11T
171	Klebsiella pneumoniae strain C1672 plasmid pVir_C1672	CP073919.1	China: Jiangsu	sputum	11T
172	Klebsiella pneumoniae strain JS187-vir plasmid unnamed4, complete sequence	MZ475703.1	China	transconjugant	11T
173	Escherichia coli strain 035053C1pKPC2_Vir_090515B1 plasmid pKPC2_Vir_090515B1, complete sequence	CP084027.1	China: Chengdu, Sichuan	conjugation	11T
174	Klebsiella pneumoniae strain 36 plasmid pKP36-vir, complete sequence	CP082760.1	China: Hangzhou		11T
175	Klebsiella pneumoniae isolate KP_NORM_BLD_2014_96855 plasmid unnamed_1, complete sequence	CP073784.1	Norway	Blood	11T
176	Klebsiella pneumoniae strain ER17974.3 plasmid pER17974.3, complete sequence	CP059296.1	USA:New York City	blood	11T
177	Klebsiella pneumoniae strain KPC-2 plasmid pKP169-P1, complete sequence	CP078124.1	China:Wuhan	sputum	11T
178	Klebsiella pneumoniae subsp. pneumoniae strain 2501_kpn plasmid phvKpST15_NDM-1_2501, complete sequence	MW911669.1	Russia: Saint Petersburg	pleural fluid	11T
179	Klebsiella pneumoniae subsp. pneumoniae strain 2471_Kpn plasmid phvKpST874_NDM-1_2471, complete sequence	MW911668.1	Russia: Saint Petersburg	urine	11T
180	Klebsiella pneumoniae strain CDI694 plasmid pCDI694-216.6, complete sequence	CP077778.1			11T
181	Klebsiella pneumoniae strain 79 plasmid pZZ79-HI3, complete sequence	MW013143.1	China: Zhengzhou		11T
182	Klebsiella pneumoniae strain Kpn 1693 plasmid pKpn1693-Vir, complete sequence	CP047596.1	China:Hebei, Zhangjiakou	sputum	11T
183	Klebsiella pneumoniae strain 090515 plasmid pVir_090515, complete sequence	CP073289.1	China: Chengdu, Sichuan	sputum	11T
184	Klebsiella pneumoniae subsp. pneumoniae strain 1657 plasmid phvKpST395_NDM1_1657, complete sequence	CP072809.1	Russia	wound	11T
185	Klebsiella pneumoniae subsp. pneumoniae strain 1659 plasmid phvKpST147_NDM1_1659, complete sequence	CP072810.1	Russia: Saint Petersburg	urine	11T
186	Klebsiella pneumoniae strain BSI074 plasmid pBSI074_vf	MT269847.1	China	blood	11T
187	Klebsiella pneumoniae strain KPN234 plasmid unnamed1, complete sequence	CP072654.1	China:Zhanjiang	sputum	11T
188	Klebsiella pneumoniae strain KPN246 plasmid unnamed1, complete sequence	CP072495.1	China:Zhanjiang	sputum	11T
189	Klebsiella pneumoniae strain KPN236 plasmid unnamed1, complete sequence	CP072493.1	China:Zhanjiang	sputum	11T
190	Klebsiella pneumoniae strain JS161205112 plasmid pVP-JS4, complete sequence	CP071323.1	China: Shanghai	sputum	11T
191	Klebsiella pneumoniae strain IR5065 plasmid unnamed1, complete sequence	CP061949.1	China: Beijing	blood	11T
192	Klebsiella pneumoniae strain IR5086 plasmid unnamed2, complete sequence	CP061977.1	China: Beijing	sputum	11T
193	Klebsiella pneumoniae strain JNQH116 plasmid pJNQH116-1, complete sequence	CP070899.1	China	cerebrospinal fluid	11T
194	Klebsiella pneumoniae strain FDAARGOS_1312 plasmid unnamed, complete sequence	CP069941.1	USA: WA		11T
195	Klebsiella pneumoniae subsp. pneumoniae strain RJBSI76 plasmid pRJBSI76-1, complete sequence	CP068690.1	China:Shanghai	blood	11T
196	Klebsiella pneumoniae strain 1970_kpn plasmid phvKpST147_NDM-29, complete sequence	CP066856.1	Russia: Saint-Petersburg	urine	11T
197	Klebsiella pneumoniae strain CRKP78R plasmid p2, complete sequence	CP066255.1	China:Hangzhou	urine sample	11T
198	Klebsiella quasipneumoniae strain KP2011790 plasmid pKP2011790, complete sequence	CP066174.1	China: Anhui		11T
199	Klebsiella pneumoniae strain KPNSP-1 plasmid pn-1, complete sequence	CP065402.1	China: Beijing	meropenem treated soil	11T
200	Klebsiella pneumoniae strain JX-CR- hvKP-3 plasmid pJX3-1, complete sequence	CP064242.1	China:Nanchang		11T
201	Klebsiella pneumoniae strain JX-CR- hvKP-10 plasmid pJX10-1, complete sequence	CP064259.1	China:Nanchang	blood	11T
202	Klebsiella pneumoniae strain JX-CR- hvKP-7 plasmid pJX7-1, complete sequence	CP064224.1	China:Nanchang	blood	11T
203	Klebsiella pneumoniae strain JX-CR- hvKP-8 plasmid pJX8-1, complete sequence	CP064218.1	China:Nanchang	blood	11T
204	Klebsiella pneumoniae strain JX-CR- hvKP-11 plasmid pJX11-1, complete sequence	CP064209.1	China:Nanchang	blood	11T
205	Klebsiella pneumoniae strain JX-CR- hvKP-4 plasmid pJX4-1, complete sequence	CP064236.1	China:Nanchang		11T
206	Klebsiella pneumoniae strain JX-CR- hvKP-9 plasmid pJX9-1, complete sequence	CP064212.1	China:Nanchang	blood	11T
207	Klebsiella pneumoniae strain 3214 plasmid pVIR_3214, complete sequence	CP028852.1	China:Qingdao	sputum	11T
208	Klebsiella pneumoniae strain BM334-2 plasmid pBM334-2, complete sequence	CP063905.1	China:Tangshan	Human fecal samples	11T
209	Klebsiella pneumoniae strain S183-1 plasmid pS183-1.1, complete sequence	CP063928.1	China:Tangshan	Human fecal samples	11T
210	Klebsiella pneumoniae strain CRKP66R plasmid pCRKP66R-2, complete sequence	CP063834.1	China:Hangzhou	induction culture	11T
211	Klebsiella pneumoniae strain FRPDR plasmid pFRPDR_1, complete sequence	CP063760.1	China: Anhui		11T
212	Klebsiella pneumoniae strain ENT1332 plasmid pKpVP_1332, complete sequence	CP063429.1	Singapore	rectal swab	11T
213	Klebsiella pneumoniae strain MAR14-456 plasmid pMAR14456-IncHI1B, complete sequence	CP063278.1	Russia:Moscow	Postoperative wound	11T
214	Klebsiella pneumoniae subsp. pneumoniae strain SH2 plasmid pSH2 KPC, complete sequence	MH643791.1			11T
215	Klebsiella pneumoniae subsp. pneumoniae strain HA2 plasmid pHA2-23 vir, complete sequence	MH643788.1			11T
216	Escherichia coli strain EC600 plasmid p16ZR-187-fusion, complete sequence	MN182750.1			11T
217	Klebsiella pneumoniae strain 16ZR-187 plasmid p16ZR-187-IncHI1-197-Vir, complete sequence	MN182749.1		homo sapiens	11T
218	Klebsiella pneumoniae subsp. pneumoniae strain KPHS1249 plasmid pKPHS1249, complete sequence	MT496757.1			11T
219	Klebsiella pneumoniae subsp. pneumoniae NTUH-K2044 plasmid pK2044 DNA, complete genome	AP006726.1		isolated from blood of a patient with liver abscess and meningitis	11T
220	Escherichia coli strain EC600 plasmid p17ZR-91-TC1, complete sequence	MN200130.1			12T
221	Klebsiella pneumoniae strain 17ZR-91 plasmid p17ZR-91-Vir-RC, complete sequence	MN200128.1			12T
222	Klebsiella pneumoniae strain C16KP0122 chromosome, complete genome	CP052431.1	South Korea: Gangwon	blood	12T
223	Klebsiella pneumoniae subsp. pneumoniae strain SCNJ1 plasmid pVir SCNJ1, complete sequence	MK715436.1	China	Sputum	12T
224	Klebsiella pneumoniae strain XJ-K1 plasmid unnamed1, complete sequence	CP032164.1	China:Shanghai	urine	12T
225	Klebsiella pneumoniae strain ST23 plasmid pDHQP1701672_hv, complete sequence	CP037743.1	USA: MN	urine	12T
226	Klebsiella pneumoniae subsp. pneumoniae strain SC-7 plasmid pSC7 vir, complete sequence	CP030270.1	China		12T
227	Klebsiella pneumoniae strain TVGHCRE225 plasmid unnamed1, complete sequence	CP023723.1	Taiwan: Taipei	intraabdominal abscess	12T
228	Klebsiella pneumoniae strain NUHL30457 plasmid p1, complete sequence	CP026587.1	China:Nanchang		12T
229	Klebsiella pneumoniae strain HS102438 plasmid pKP6-1	CP025634.1	China:Shanghai	sputum	12T
230	Klebsiella pneumoniae strain KPN13 plasmid pKPN13_2, complete sequence	CP128717.1	USA: Chicago		12T
231	Klebsiella pneumoniae strain hvKP2 plasmid phvKP2_1, complete sequence	CP128659.1	USA: NY, Buffalo	blood	12T
232	Klebsiella pneumoniae subsp. pneumoniae strain RJF293 plasmid pRJF293, complete sequence	CP014009.1	China: Shanghai	blood	12T
233	Klebsiella pneumoniae strain NCRE-61 plasmid pNCRE-61-vir, complete sequence	CP122579.1	Taiwan		12T
234	Klebsiella pneumoniae strain KP2185 plasmid pKP2185-vir, complete sequence	CP122567.1	Taiwan		12T
235	Klebsiella pneumoniae isolate GIMC1006:Kpn-102106 plasmid pKpn 102106-2	CP120892.1	Russia:Moscow	blood	12T
236	Klebsiella pneumoniae isolate GIMC1006:Kpn-102106 plasmid pKpn 102106-1	CP120891.1	Russia:Moscow	blood	12T
237	Klebsiella pneumoniae strain CR-hvKP173 plasmid pCR-hvKP173-Vir-P1, complete sequence	CP119035.1	China:Hohhot		12T
238	Klebsiella pneumoniae strain XY05-03 plasmid unnamed1, complete sequence	CP116492.1	China:Xuzhou	cerebrospinal fluid	12T
239	Klebsiella pneumoniae strain SCKP090421 plasmid pVIr_090421, complete sequence	CP046897.1	China: Chengdu, Sichuan		12T
240	Klebsiella pneumoniae strain K30821 plasmid pVi-K30821, complete sequence	CP107015.1	China:Beijing	bronchoalveolar lavage fluid	12T
241	Klebsiella pneumoniae strain 10MC160002271 plasmid pFQ61_ST383_NDM-5, complete sequence	CP091814.1	Qatar:Doha	pus	12T
242	Klebsiella pneumoniae strain CRKP-33 plasmid pCRKP-33_Vir, complete sequence	CP102636.1	China: Hangzhou	Sputm	12T
243	Klebsiella pneumoniae strain K194 plasmid pK194-P1, complete sequence	CP102436.1	China: Hangzhou	stool	12T
244	Klebsiella pneumoniae strain NMI4096/09 plasmid p4096/09_1, complete sequence	ON081619.1	Poland	blood	12T
245	Klebsiella pneumoniae strain 21080937 plasmid p21080937_2, complete sequence	CP095255.1	China: Anhui	sputum	12T
246	Klebsiella pneumoniae strain KP-Zhen plasmid unnamed1, complete sequence	CP053863.1	China:Hefei		12T
247	Klebsiella sp. KPN54798 plasmid pK54798, complete sequence	CP089235.1	China:Anhui	blood	11T
248	Klebsiella pneumoniae strain 53370 plasmid p53370-227.9, complete sequence	CP089023.1	Taiwan		12T
249	Klebsiella pneumoniae strain 50700 plasmid p50700-217.1, complete sequence	CP088996.1			12T
250	Klebsiella pneumoniae strain 53334 plasmid p53334-210.3, complete sequence	CP088987.1	Taiwan		12T
251	Klebsiella pneumoniae strain 56575 plasmid p56575-208.5, complete sequence	CP089013.1	Germany		12T
252	Klebsiella pneumoniae strain 8695 plasmid pFK8695-rmpA, complete sequence	CP085891.1	China:wenzhou		12T
253	Klebsiella pneumoniae strain SA1 plasmid pKp_SA1_1, complete sequence	CP084869.1	France	Blood/pneumoniae	12T
254	Klebsiella pneumoniae subsp. pneumoniae strain 2566_Kpn plasmid phvKpST147_NDM-1_2566, complete sequence	MW911671.1	Russia: Saint Petersburg	urine	12T
255	Klebsiella pneumoniae subsp. pneumoniae strain 2512_Kpn plasmid phvKpST395_NDM-1_2512, complete sequence	MW911670.1	Russia: Saint Petersburg	conjunctiva	12T
256	Klebsiella pneumoniae subsp. pneumoniae strain 2024_Kpn plasmid phvKpST395_2024, complete sequence	MW911667.1	Russia: Saint Petersburg	throat	12T
257	Klebsiella pneumoniae subsp. ozaenae strain WCHKP030925 plasmid pVir_030925, complete sequence	CP073286.1	China: Sichuan, Chengdu		12T
258	Klebsiella pneumoniae subsp. pneumoniae strain RJBSI76-pV plasmid pRJBSI76-pV-2, complete sequence	CP068686.1	China:Shanghai	conjugation assay	12T
259	Escherichia coli strain J53-p1-pV-hybrid-1 plasmid p1-pV-hybrid-1, complete sequence	CP068707.1	China:Shanghai	conjugation assay	12T
260	Escherichia coli strain XL10-pF-pV-hybrid 1 plasmid pF-pV-hybrid-1, complete sequence	CP068571.1	China:Shanghai	conjugation assay	12T
261	Klebsiella pneumoniae strain JX-CR hvKP-6 plasmid pJX6-1, complete sequence	CP064230.1	China:Nanchang		12T
262	Klebsiella pneumoniae strain JX-CR hvKP-12 plasmid pJX12-1, complete sequence	CP064206.1	China:Nanchang	blood	12T
263	Klebsiella pneumoniae strain JX-CR hvKP-5 plasmid pJX5-1, complete sequence	CP064233.1	China:Nanchang		12T
264	Klebsiella pneumoniae strain M186-2 plasmid pM186-2, complete sequence	CP063931.1	China:Tangshan	Human fecal samples	12T
265	Klebsiella pneumoniae strain BS433-2 plasmid pBS433-2, complete sequence	CP063891.1	China:Tangshan	Human fecal samples	12T
266	Klebsiella pneumoniae strain ENT1988 plasmid pKpVP, complete sequence	CP061351.1	Singapore	Stool/Rectal Swab	12T
267	Klebsiella pneumoniae CG43 plasmid pLVPK, complete sequence	AY378100.1			11T
268	Klebsiella pneumoniae strain KP20194a plasmid pKP20194a-p1, complete sequence	CP054781.1	China: Hunan	sputum	10T
269	Klebsiella pneumoniae strain KP20194a2 plasmid pKP20194a2-p1, complete sequence	CP054775.1	China: Hunan	bed sheets	10T
270	Klebsiella pneumoniae strain KP20194b plasmid pKP20194b-p1, complete sequence	CP054769.1	China: Hunan	sputum	10T
271	Klebsiella pneumoniae strain KP20194c4 plasmid pKP20194c4-p1, complete sequence	CP054745.1	China: Hunan	ventilator	10T
272	Klebsiella pneumoniae strain KP20194c5 plasmid pKP20194c5-p1, complete sequence	CP054739.1	China: Hunan	monitor panel	10T
273	Klebsiella pneumoniae strain KP20194c3 plasmid pKP20194c3-p1, complete sequence	CP054751.1	China: Hunan	bed sheets	10T
274	Klebsiella pneumoniae strain KP20194d plasmid pKP20194d-p1, complete sequence	CP054733.1	China: Hunan	sputum	10T
275	Klebsiella pneumoniae strain KP20194e plasmid pKP20194e-p1, complete sequence	CP054727.1	China: Hunan	sputum	10T
276	Klebsiella pneumoniae strain KP20194f plasmid pKP20194f-p1, complete sequence	CP054721.1	China: Hunan	telephone of Nurse station	10T
277	Klebsiella pneumoniae strain KP20194c plasmid pKP20194c-p1, complete sequence	CP054757.1	China: Hunan	sputum	10T
278	Klebsiella pneumoniae strain KP20194b2 plasmid pKP20194b2-p1, complete sequence	CP054763.1	China: Hunan	sputum	10T
279	Klebsiella pneumoniae strain E17KP0033 plasmid pE17KP0033-1, complete sequence	CP052232.1	South Korea: Jeonnam	blood	10T
280	Klebsiella pneumoniae strain F16KP0019 plasmid pF16KP0019-1, complete sequence	CP052190.1	South Korea: Busan	blood	10T
281	Klebsiella pneumoniae strain KP18-3-8 plasmid pKP18-3-8_KPC_vir, complete sequence	MT035874.1	China	Urine	10T
282	Klebsiella pneumoniae strain C1398 plasmid pVir-CR-hvKP-C1398, complete sequence	CP034421.1	China: Beijing	BALF	10T
283	Klebsiella pneumoniae strain KP58 plasmid pKP58-1, complete sequence	CP041374.1	China: Hangzhou	urine	10T
284	Klebsiella pneumoniae strain WCHKP13F2 plasmid pVir_095132, complete sequence	CP028390.2	China: Sichuan, Chengdu		10T
285	Klebsiella pneumoniae strain KP1692 plasmid pKP1692, complete sequence	CP041024.1	Taiwan	sputum	10T
286	Klebsiella pneumoniae strain L39_2 plasmid p2_L39, complete sequence	CP033955.1	China:Zhejiang	stool	10T
287	Klebsiella pneumoniae strain KpvST147B_SE1_1_NDM plasmid pKpvST147B_virulence, complete sequence	CP040726.1	United Kingdom	rectal swab	10T
288	Klebsiella pneumoniae subsp. pneumoniae strain SH9 plasmid pSH9 VIR, complete sequence	MH255828.1	China		10T
289	Klebsiella pneumoniae strain QL24 plasmid pKPN-QL24, complete sequence	MH263654.1			10T
290	Klebsiella pneumoniae strain WCHKP13F2 plasmid pVir_WCHKP13F2, complete sequence	MF943217.1			10T
291	Klebsiella pneumoniae isolate Kp_Goe_154414 plasmid pKp_Goe_414 2, complete sequence	CP018338.1	Germany: Goettingen	wound swab	10T
292	Klebsiella pneumoniae strain 2020S06 160 plasmid p2020S06-160-299k, complete sequence	CP129850.1	Taiwan		10T
293	Klebsiella pneumoniae strain CRKP_38 plasmid unnamed1, complete sequence	CP107335.1	China: Wuhan	sputum	10T
294	Klebsiella pneumoniae strain CRKP_36 plasmid unnamed1, complete sequence	CP107346.1	China: Wuhan	sputum	10T
295	Klebsiella pneumoniae subsp. pneumoniae strain DD02201 plasmid pVirDD02201, complete sequence	CP096239.1	China		10T
296	Klebsiella pneumoniae strain KP130 plasmid pKP130-1, complete sequence	CP097083.1	China: Shanghai	hospital	10T
297	Klebsiella pneumoniae strain KP131 plasmid pKP131-1, complete sequence	CP097080.1	China: Shanghai	hospital	10T
298	Klebsiella pneumoniae strain KP133 plasmid pKP133-1, complete sequence	CP097077.1	China: Shanghai	hospital	10T
299	Klebsiella pneumoniae strain INF079 plasmid pINF079.1, complete sequence	CP110764.1			10T
300	Escherichia coli strain J53-p130 plasmid p130-1, complete sequence	CP111009.1	China: Shandong	hospital	10T
301	Escherichia coli strain J53-p131 plasmid p131-1, complete sequence.	CP111005.1	China: Shandong	hospital	10T
302	Escherichia coli strain J53-p133 plasmid p133-1, complete sequence	CP111000.1	China: Shandong	hospital	10T
303	Escherichia coli strain EC600 plasmid p15WZ61-Vir-IncN, complete sequence	ON777850.1	China		10T
304	Klebsiella pneumoniae subsp. pneumoniae strain 15WZ-61 plasmid p15WZ61-Vir	ON777847.1	China		10T
305	Klebsiella pneumoniae plasmid pA, complete sequence	OM791346.1		platelet	10T
306	Klebsiella pneumoniae strain hvKP12 plasmid phvKP12-VIR, complete sequence	CP103316.1	China: Chongqing	blood	10T
307	Klebsiella pneumoniae strain K64 plasmid pVir-1, complete sequence	CP102391.1	China: Beijing	blood	10T
308	Klebsiella pneumoniae strain 33367 plasmid p33367_VIR, complete sequence	CP099414.1	China: Zhejiang	blood	10T
309	Klebsiella pneumoniae strain NMI432/15 plasmid p432/15_1, complete sequence	ON081617.1	Poland	wound	10T
310	Klebsiella pneumoniae strain JNKPN26 plasmid pJNKPN26_Vir	MZ546617.1		sputum	10T
311	Klebsiella pneumoniae strain cre57 plasmid unnamed3, complete sequence	CP039538.1	China:Jiamusi		10T/11T
312	Klebsiella pneumoniae strain IR12061_1 plasmid unnamed1, complete sequence	CP097680.1	China		11T
313	Klebsiella pneumoniae strain 21080237 plasmid p21080237_1, complete sequence	CP095241.1	China: Anhui	Diversion fluid	10T
314	Klebsiella pneumoniae strain KP15 plasmid unnamed1, complete sequence	CP087143.1	China: zhejiang	secretion	10T
315	Klebsiella pneumoniae strain KP16 plasmid unnamed1, complete sequence	CP087147.1	China: zhejiang	sputum	10T
316	Klebsiella pneumoniae strain KP14 plasmid unnamed1, complete sequence	CP087152.1	China: zhejiang	sputum	10T
317	Klebsiella pneumoniae strain 381810-51 plasmid p181051-KPC, complete sequence	MT920903.1	China: Taizhou		10T
318	Klebsiella pneumoniae strain XH1507 plasmid pXH1507-1, complete sequence	CP092794.1	China:Hangzhou	pus	10T
319	Klebsiella pneumoniae strain XH1508 plasmid pXH1508-1, complete sequence	CP092787.1	China:Hangzhou	pus	10T
320	Klebsiella pneumoniae strain KP-135LU plasmid pKP-135LU_HIB-FIB, complete sequence	CP070891.1	Italy: Lucca	blood	10T
321	Klebsiella pneumoniae strain KP-12Pi plasmid pKP-12PI_HIB-FIB, complete sequence	CP072918.1	Italy: Pisa	blood	10T
322	Klebsiella pneumoniae strain KP-26Pi plasmid pKP-26PI_HIB-FIB, complete sequence	CP072926.1	Italy: Pisa	blood	10T
323	Klebsiella pneumoniae strain KP-1Pi plasmid pKP-1PI_HIB-FIB, complete sequence	CP071028.1	Italy: Pisa	blood	10T
324	Klebsiella pneumoniae strain JNKPN26 plasmid pJNKPN26_Vir, complete sequence	CP090206.1	China:Shandong province	sputum	10T
325	Klebsiella pneumoniae strain 49088 plasmid p49088-279.2, complete sequence	CP089000.1			10T
326	Klebsiella pneumoniae strain KP-PA plasmid pPAPIvir, complete sequence	CP084985.1	Italy		10T
327	Klebsiella pneumoniae strain NTUH-K2044-CR plasmid unnamed1, partial sequence	MZ475709.1	China	transconjugant	10T
328	Escherichia coli strain J53-vir plasmid unnamed1, partial sequence	MZ475697.1	China	transconjugant	10T
329	Klebsiella pneumoniae subsp. pneumoniae strain MRSN752019 plasmid pSI646A-ARMA-Vir-NDM, complete sequence	CP084395.1	Italy: Siena	Surveillance	10T
330	Klebsiella pneumoniae strain 12 plasmid pKP12-vir, complete sequence	CP082766.1	China: Hangzhou		10T
331	Klebsiella pneumoniae strain SCAID PHRX1-2021 (13/97) plasmid unnamed, complete sequence	CP082806.1	Kazakhstan: Almaty	Swab from Pharynx	10T
332	Klebsiella pneumoniae strain KP-426 plasmid p426-Vir, complete sequence	CP080310.1	China:Hangzhou		10T
333	Klebsiella pneumoniae strain KP-CT77 plasmid pCT77-Vir, complete sequence	CP080304.1	China:Hangzhou		10T
334	Klebsiella pneumoniae strain KP-C76 plasmid pC76-Vir, complete sequence	CP080298.1	China:Hangzhou		10T
335	Klebsiella pneumoniae strain CDI231 plasmid pCDI231-348.3, complete sequence	CP077784.1			10T
336	Klebsiella pneumoniae strain EBSI041 plasmid pEBSI041-1, complete sequence	MW245019.1	Egypt	blood	10T
337	Klebsiella pneumoniae strain KP55 plasmid pKP55_1, complete sequence	CP055295.1	China: Hangzhou	sputum	10T
338	Klebsiella pneumoniae subsp. pneumoniae strain MRSN752165 plasmid pSI0739-ARMA-Vir, complete sequence	CP074088.1	Italy: Siena	Surveillance	10T
339	Klebsiella pneumoniae strain EBSI036 plasmid pEBSI036-1-NDM-VIR, complete sequence	MT648512.1	Egypt	blood	10T
340	Klebsiella pneumoniae strain KP1878 plasmid p1878-217k, complete sequence	CP072997.1	China:Zhejiang		10T
341	Klebsiella pneumoniae strain BSI030 plasmid pBSI030_vf	MT269852.1	China	blood	10T
342	Klebsiella pneumoniae strain CRKP52R plasmid p2, complete sequence	CP066250.1	China:Hangzhou	sputum	10T
343	Klebsiella pneumoniae strain M212-2 plasmid pM212-2, complete sequence	CP063909.1	China:Tangshan	Human fecal samples	10T
344	Klebsiella pneumoniae isolate INF331-sc-2280141 genome assembly, plasmid: 2	LR890425.1			10T
345	Klebsiella pneumoniae strain GZ-1 plasmid unnamed1, complete sequence	CP031935.1	China		10T
346	Klebsiella pneumoniae strain ent1077 plasmid pKpVP, complete sequence	CP060282.1	Singapore	Rectal Swab	10T
347	Klebsiella pneumoniae KCTC 2242 plasmid pKCTC2242, complete sequence	CP002911.1			10T
348	Klebsiella pneumoniae strain BA4656 plasmid unnamed1, complete sequence	CP035906.1	India	blood	13T
349	Klebsiella pneumoniae strain 53357 plasmid p53357-227.9, complete sequence	CP088984.1	Taiwan		13T
350	Klebsiella pneumoniae isolate SB5881 genome assembly, plasmid: SB5881_II	LR792629.1		blood	11T
351	Klebsiella pneumoniae strain KPN63 plasmid pKPN63_1, complete sequence	CP128684.1	USA: Chicago		11T
352	Klebsiella pneumoniae strain KPN49 plasmid pKPN49_1, complete sequence	CP128688.1	USA: Chicago	blood	11T
353	Klebsiella pneumoniae subsp. pneumoniae strain HVKP1 plasmid p_IncFIB_K, complete sequence	CP125081.1	United Kingdom: Liverpool	aerobic blood culture bottle	11T
354	Klebsiella pneumoniae strain L4-FAA5 plasmid pL4FAA5_1, complete sequence	CP115832.1	United Kingdom: London	Caecal effluent	11T
355	Klebsiella pneumoniae strain HKE9 plasmid unnamed1, complete sequence	CP089769.1	China:Xi'an		11T
356	Klebsiella pneumoniae strain B5055 plasmid unnamed1, complete sequence	CP072201.1	Australia:Victoria		11T
357	Klebsiella pneumoniae strain KPN49 plasmid pKPN49_1, complete sequence	CP089866.1	USA: Chicago	blood	11T
358	Klebsiella pneumoniae strain KPN165 plasmid pKPN165_1, complete sequence	CP089858.1	USA: Chicago	blood	11T
359	Klebsiella pneumoniae strain SCAID PHRX2-2021 (20/245) plasmid unnamed1, complete sequence	CP082797.1	Kazakhstan: Almaty	Swab from Pharynx	11T
360	Klebsiella pneumoniae strain KP59 plasmid p59001-phv, complete sequence	MZ156797.1	China	bile Bronchoalveolar lavage fluid	11T
361	Klebsiella pneumoniae subsp. rhinoscleromatis strain SB3432, complete genome	FO203501.1			10T
362	Klebsiella pneumoniae 5046 plasmid encoded regulator of mucoid phenotype-like gene, complete sequence	AY059957.1			10T
363	Klebsiella pneumoniae 5055 plasmid encoded regulator of mucoid phenotype (rmpA) gene, complete cds	AY059958.1			11T
364	Klebsiella pneumoniae strain F16KP0045 plasmid pF16KP0045-1, complete sequence	CP052178.1	South Korea: Busan	blood	9T
365	Klebsiella pneumoniae strain F16KP0011 plasmid pF16KP0011-1, complete sequence	CP052198.1	South Korea: Busan	blood	10T
366	Klebsiella pneumoniae strain D17KP0013 plasmid pD17KP0013-1, complete sequence	CP052345.1	South Korea: Chungbuk	blood	9T
367	Klebsiella pneumoniae strain D16KP0144 plasmid pD16KP0144-1, complete sequence	CP052357.1	South Korea: Chungbuk	blood	9T
368	Klebsiella pneumoniae subsp. pneumoniae strain RJA166 plasmid pRJA166b, complete sequence	CP019049.1	China: Shanghai	sputum	9T
369	Klebsiella pneumoniae strain KP-2683-1 plasmid pKP-2683-1-vir, complete sequence	CP122574.1	Taiwan		9T
370	Klebsiella pneumoniae subsp. pneumoniae strain HA2 plasmid pHA2-23-vir, complete sequence	MH643786.1		Homo sapiens	11T
371	Klebsiella pneumoniae strain PM27 plasmid pPM27_Vir, complete sequence	CP076454.1	Hong Kong	blood	11T
372	Klebsiella pneumoniae str. Kp52.145, plasmid II, complete genome	FO834905.1			10T
373	Klebsiella pneumoniae strain hvKP4 plasmid phvKP4_1, complete sequence	CP128657.1	USA: Minneapolis, MN	blood, liver abscess	12T
374	K.pneumoniae DNA for rmpA gene	X17518.1			11T
375	Klebsiella pneumoniae strain 16HN-35 plasmid p16HN-35_Vir, complete sequence	CP040712.1	China	sputum	7T
376	Klebsiella pneumoniae strain 2016_49 plasmid pMS3802-CTXM-vir, complete sequence	CP068016.1	Spain: Valladolid	sputum	9T
377	Klebsiella pneumoniae strain FDAARGOS_775 plasmid unnamed2, complete sequence	CP040994.1	USA: VA		9T
378	Klebsiella pneumoniae strain PartO-Kpneumoniae-RM8376 plasmid unnamed3, complete sequence	CP064371.1			9T
379	Klebsiella pneumoniae strain TK421 plasmid pTK421_2, complete sequence	CP045692.1	USA:Chicago	blood	9T
380	Klebsiella pneumoniae strain INF237 plasmid pINF237_01-VP, complete sequence	CP032834.1			9T
381	Klebsiella pneumoniae subsp. pneumoniae strain RJA166 chromosome, complete genome	CP019047.1	China: Shanghai	sputum	11T
382	Klebsiella pneumoniae strain K2044 chromosome, complete genome	CP026011.1	China		10T
383	Klebsiella pneumoniae strain RJY9645 chromosome, complete genome	CP041353.2	China	blood	10T
384	Klebsiella variicola strain NCTC9668 genome assembly, chromosome: 1	LR134235.1		not available: to be reported later	10T
385	Klebsiella pneumoniae strain 206535	KY454627.1	USA	monkey intestinal	10T
386	Klebsiella pneumoniae strain KPN226 chromosome, complete genome	CP128702.1	USA:Houston	urine	10T
387	Klebsiella pneumoniae strain KP037 chromosome, complete genome	CP089870.1	China: Shanghai		10T
388	Klebsiella pneumoniae strain T-hvKP chromosome, complete genome	CP118906.1	China: changsha	lab	10T
389	Klebsiella pneumoniae strain KP20 chromosome, complete genome	CP115894.1	United Kingdom		10T
390	Klebsiella pneumoniae strain YZ-58 chromosome, complete genome	CP109772.1	China	pork	10T
391	Klebsiella pneumoniae strain KP4962 chromosome, complete genome	CP102833.1	China: Zhuhai	sputum	10T
392	Klebsiella pneumoniae strain CY814036 chromosome, complete genome	CP093151.1	China:Chongqing		10T
393	Klebsiella pneumoniae subsp. pneumoniae strain ATCC 43816 KPPR1, complete genome	CP009208.1	USA	Spontaneous rifampin-resistant isolate from ATCC 43816	10T
394	Klebsiella pneumoniae subsp. pneumoniae ATCC 43816 chromosome, complete genome	CP064352.1			10T
395	Klebsiella pneumoniae subsp. pneumoniae NTUH-K2044 DNA, complete genome	AP006725.1		isolated from blood of a patient with liver abscess and meningitis	10T
396	Klebsiella pneumoniae DNA, integrative and conjugative element ICEkp1 and adjacent region	AB298504.1			10T
397	Klebsiella pneumoniae rmpA gene for regulator of mucoid phenotype, complete cds	AB289644.1	Taiwan	isolated from a patient with pyogenic liver abscess	10T
398	Klebsiella pneumoniae strain sgh07 chromosome, complete genome	CP124521.1	Singapore	liver abscess	12T
399	Klebsiella pneumoniae strain KPN247 chromosome, complete genome	CP072496.1	China:Zhanjiang	sputum	9T
400	Klebsiella pneumoniae strain fekpn2511 chromosome, complete genome	CP068972.1	China:Hengyang, Hunan	urine	8T
401	Klebsiella pneumoniae strain KP-2683-1 chromosome, complete genome	CP122578.1	Taiwan		16T
402	Klebsiella pneumoniae plasmid pK2044 rmpA gene for regulator of mucoid phenotype, complete cds	AB289642.1	Taiwan	isolated from a patient with pyogenic liver abscess
403	Klebsiella pneumoniae strain D16KP0144 plasmid pD16KP0144-1, complete sequence	CP052357.1	South Korea: Chungbuk	blood	9
404	Klebsiella pneumoniae strain F16KP0019 plasmid pF16KP0019-1, complete sequence	CP052190.1	South Korea: Busan	blood	10
405	Klebsiella pneumoniae strain KP58 plasmid pKP58-1, complete sequence	CP041374.1	China: Hangzhou	urine	10T
406	Klebsiella pneumoniae strain L39_2 plasmid p2_L39, complete sequence	CP033955.1	China:Zhejiang	stool	10T
407	Klebsiella pneumoniae strain 381810-51 plasmid p181051-KPC, complete sequence	MT920903.1	China: Taizhou		10T
408	Klebsiella pneumoniae strain NTUH-K2044-CR plasmid unnamed1, partial sequence	MZ475709.1	China	transconjugant	10T
409	Klebsiella pneumoniae strain 12 plasmid pKP12-vir, complete sequence	CP082766.1	China: Hangzhou		10T
410	Klebsiella pneumoniae strain KP-C76 plasmid pC76-Vir, complete sequence	CP080298.1	China:Hangzhou		10T
411	Klebsiella pneumoniae isolate INF079-sc-2280008 genome assembly, plasmid: 2	LR890465.1			10T
412	Klebsiella pneumoniae strain GH27TC plasmid pGH27TC_fusion, complete sequence	MN543585.1	Hong Kong	culture	11T
413	Klebsiella pneumoniae strain GH44TC plasmid pGH44TC_fusion, complete sequence	MN543575.1	Hong Kong	culture	11T
414	Klebsiella pneumoniae strain A16KP0135 plasmid pA16KP0135-1, complete sequence	CP052563.1	South Korea: Seoul	blood	11T
415	Klebsiella pneumoniae strain 11454 plasmid p11454-1, complete sequence	CP030312.1	China: Beijing	Physical	11T
416	Klebsiella pneumoniae strain PUTH plasmid pPUTH1, complete sequence	KY070306.1			11T
417	Klebsiella pneumoniae strain LS355 plasmid pKP7	CP025642.1	China:Shanghai	Liver abscess puncture fluid	11T
418	Klebsiella pneumoniae isolate JNQH373 plasmid pJNQH373-1, complete sequence	CP091979.1	China	blood	11T
419	Klebsiella pneumoniae strain KP30086 plasmid pKP30086-1, complete sequence	CP091059.1	China: Beijing	sputum	11T
420	Klebsiella pneumoniae strain 49210 plasmid p49210-229.3, complete sequence	CP089030.1			11T
421	Klebsiella pneumoniae strain 53322 plasmid p53322-228.1, complete sequence	CP088990.1	Taiwan		11T
422	Klebsiella pneumoniae strain T69 plasmid pKp_T69_1, complete sequence	CP084824.1	France	liver abscess	11T
423	Klebsiella pneumoniae strain SA12 chromosome, complete genome	CP084866.1	France	liver abscess	11T
424	Klebsiella pneumoniae strain C2051 plasmid pVir_C2051	CP073921.1	China: Gansu	blood	11T
425	Klebsiella pneumoniae strain C1672 plasmid pVir_C1672	CP073919.1	China: Jiangsu	sputum	11T
426	Klebsiella pneumoniae isolate KP_NORM_BLD_2014_96855 plasmid unnamed_1, complete sequence	CP073784.1	Norway	Blood	11T
427	Klebsiella pneumoniae strain 79 plasmid pZZ79-HI3, complete sequence	MW013143.1	China: Zhengzhou		11T
428	Klebsiella pneumoniae strain KPN234 plasmid unnamed1, complete sequence	CP072654.1	China:Zhanjiang	sputum	11T
429	Klebsiella pneumoniae strain KPN246 plasmid unnamed1, complete sequence	CP072495.1	China:Zhanjiang	sputum	11T
430	Klebsiella pneumoniae strain FDAARGOS_1312 plasmid unnamed, complete sequence	CP069941.1	USA: WA		11T
431	Klebsiella pneumoniae strain KPNSP-1 plasmid pn-1, complete sequence	CP065402.1	China: Beijing	meropenem treated soil	11T
432	Klebsiella pneumoniae strain JX-CR-hvKP-11 plasmid pJX11-1, complete sequence	CP064209.1	China:Nanchang	blood	11T
433	Klebsiella pneumoniae strain 3214 plasmid pVIR_3214, complete sequence	CP028852.1	China:Qingdao	sputum	11T
434	Klebsiella pneumoniae strain BM334-2 plasmid pBM334-2, complete sequence	CP063905.1	China:Tangshan	Human fecal samples	11T
435	Klebsiella pneumoniae strain ENT1332 plasmid pKpVP_1332, complete sequence	CP063429.1	Singapore	rectal swab	11T
436	Klebsiella pneumoniae subsp. pneumoniae NTUH-K2044 plasmid pK2044 DNA, complete genome	AP006726.1		isolated from blood of a patient with liver abscess and meningitis	11T
437	Klebsiella pneumoniae isolate Kp_Goe_154414 plasmid pKp_Goe_414-2, complete sequence	CP018338.1	Germany: Goettingen	wound swab	10T
438	Klebsiella pneumoniae strain KP-1Pi plasmid pKP-1PI_HIB-FIB, complete sequence	CP071028.1	Italy: Pisa	blood	10T
439	Klebsiella pneumoniae strain CDI231 plasmid pCDI231-348.3, complete sequence	CP077784.1			10T
440	Klebsiella pneumoniae isolate INF331-sc-2280141 genome assembly, plasmid: 2	LR890425.1			10T
441	Klebsiella pneumoniae subsp. pneumoniae strain KpvST383_NDM_OXA-48 plasmid pKpvST383L, complete sequence	CP034201.2	United Kingdom	blood	11T
442	Klebsiella pneumoniae strain DT1 chromosome, complete sequence	CP019077.1	Germany: Hamburg	central venous catheter	11T
443	Klebsiella pneumoniae subsp. pneumoniae strain RJF293 plasmid pRJF293, complete sequence	CP014009.1	China: Shanghai	blood	12T
444	Klebsiella pneumoniae subsp. pneumoniae strain 2501_kpn plasmid phvKpST15_NDM-1_2501, complete sequence	MW911669.1	Russia: Saint Petersburg	pleural fluid	11T
445	Klebsiella pneumoniae strain IR5065 plasmid unnamed1, complete sequence	CP061949.1	China: Beijing	blood	11T
446	Klebsiella pneumoniae strain JNQH116 plasmid pJNQH116-1, complete sequence	CP070899.1	China	cerebrospinal fluid	11T
447	Klebsiella pneumoniae strain 1970_kpn plasmid phvKpST147_NDM-29, complete sequence	CP066856.1	Russia: Saint-Petersburg	urine	11T
448	Klebsiella pneumoniae strain JX-CR-hvKP-8 plasmid pJX8-1, complete sequence	CP064218.1	China:Nanchang	blood	11T
449	Klebsiella pneumoniae strain JX-CR-hvKP-5 plasmid pJX5-1, complete sequence	CP064233.1	China:Nanchang		12T
450	Klebsiella pneumoniae strain 9949 plasmid unnamed1, complete sequence	CP050281.1	China:Nanchang	blood	11T
451	Klebsiella pneumoniae strain KP1677 plasmid pKP1677, complete sequence	MN058044.1		sputum	11T
452	Klebsiella pneumoniae strain ED23 plasmid unamed, complete sequence	CP016815.1	Taiwan	blood	11T
453	Klebsiella pneumoniae strain C2582 plasmid pVir_C2582	CP079209.1	China: Jinan	blood	11T
454	Klebsiella pneumoniae strain ER17974.3 plasmid pER17974.3, complete sequence	CP059296.1	USA:New York City	blood	11T
455	Klebsiella pneumoniae subsp. pneumoniae strain KpvK54 plasmid pKpvK54, complete sequence	CP023135.2	United Kingdom	Pus	11T
456	Klebsiella pneumoniae strain 53334 plasmid p53334-210.3, complete sequence	CP088987.1	Taiwan		12T
457	Klebsiella pneumoniae strain SCAID PHRX2-2021 (20/245) plasmid unnamed1, complete sequence	CP082797.1	Kazakhstan: Almaty	Swab from Pharynx	11T
458	Klebsiella pneumoniae strain KP59 plasmid p59001-phv, complete sequence	MZ156797.1	China	bile Bronchoalveolar lavage fluid	11T
459	Klebsiella pneumoniae subsp. rhinoscleromatis strain SB3432, complete genome	FO203501.1			9T
460	Klebsiella pneumoniae strain KPN49 plasmid pKPN49_1, complete sequence	CP089866.1	USA: Chicago	blood	11T
461	Klebsiella pneumoniae strain 53374 plasmid p53374-204.7, complete sequence	CP089020.1	Taiwan		11T
462	Klebsiella pneumoniae isolate SB5881 genome assembly, plasmid: SB5881_II	LR792629.1		blood	11T
463	Klebsiella pneumoniae strain INF237 plasmid pINF237_01-VP, complete sequence	CP032834.1			9T
464	Klebsiella pneumoniae strain KPC-2 plasmid pKP169-P1, complete sequence	CP078124.1	China:Wuhan	sputum	11T
465	Klebsiella pneumoniae strain JX-CR-hvKP-10 plasmid pJX10-1, complete sequence	CP064259.1	China:Nanchang	blood	11T
466	Klebsiella pneumoniae strain JX-CR-hvKP-9 plasmid pJX9-1, complete sequence	CP064212.1	China:Nanchang	blood	11T

## Sheet: Table S5
Table S5. Bacteria and plasmids used in this work
Strains	Description			Origins
DH5α	A cloning host of Escherichia coli			Lab stock
Xu01	KP01, Hypervirulent carbapenem-resistant Klebsiella pneumoniae ST11-KL64			Lab stock
Xu02	KP02, Hypovirulent carbapenem-resistant Klebsiella pneumoniae ST11-KL64			Lab stock
Xu03	Klebsiella pneumoniae ATCC43816			Lab stock
Xu04	DH5α carrying pCasKP-apr, AprR			Lab stock
Xu05	DH5α carrying pSGKP-rif, RifR			Lab stock
Xu06	KP01 carrying pCasKP-apr, AprR			Lab stock
Xu07	KP01-ΔrmpA, KP01 with a rmpA deletion			This work
Xu08	KP02-ΔrmpA, KP02 with a rmpA deletion			This work
Xu09	KP01-PC, KP01 with virulence-associated plasmid was cured			This work
Xu10	KP02-PC, KP02 with virulence-associated plasmid was cured			This work
Xu11	DH5α carrying pSGKP :: P9T-rmpA			This work
Xu12	DH5α carrying pSGKP :: P10T-rmpA			This work
Xu13	DH5α carrying pSGKP :: P11T-rmpA			This work
Xu14	DH5α carrying pSGKP :: P12T-rmpA			This work
Xu15	DH5α carrying pSGKP :: P13T-rmpA			This work
Xu16	KP01-PC carrying pSGKP :: P9T-rmpA			This work
Xu17	KP01-PC carrying pSGKP :: P10T-rmpA			This work
Xu18	KP01-PC carrying pSGKP :: P11T-rmpA			This work
Xu19	KP01-PC carrying pSGKP :: P12T-rmpA			This work
Xu20	KP01-PC carrying pSGKP :: P13T-rmpA			This work
Xu21	KP02 carrying pSGKP :: P11T-rmpA			This work
Xu22	KP02-PC carrying pSGKP :: P11T-rmpA			This work

## Sheet: Table S6
Table S6. Primers used in this work
Primers	Sequences (5’-3’)
blaKPC-F	CATTCAGGGCTTTCTTGCTGC
blaKPC-R	ACGACGGCATAGTCATTTGC
blaNDM-F	GCTACAGTGAACCAAATTAAG
blaNDM-R	AATGGCTCATCACGATCATG
blaIMP-F	TTGACACTCCATTTACAG
blaIMP-R	GATCGAGAATTAAGCCACCCT
blaVIM-F	GATGGTGTTTGGTCGCATA
blaVIM-R	CGAATGCGCAGCACCAG
rmpA-F	TACATATGAAGGAGTAGTTAAT
rmpA-R	GAGCCATCTTTCATCAAC
rmpA2-F	ATTTACTTTATGTGCAATAAGG
rmpA2-R	CTAGGTATTTGATGTGCACCA
iucA-F	ATAAGGCAGGCAATCCAG
iucA-R	TAACGGCGATAAACCTCG
iroN-F	GTCCGGCGGTAACTTCAGCC
iroN-R	TCAGAATGAAACTACCGCCC
iutA-F	AAAGTATACGCTTTGGGCTCT
iutA-R	AGAGTAGTTCAGACCAAAGGT
q-rmpA-F	AGCCAATGGATGTGGCTTGA
q-rmpA-R	ATTGCAGCACTGCTTGTTCC
q-rmpC-F	TCTCAGAGGTTCAATGCTGTCT
q-rmpC-R	ATAGTGATAGCCTCGCGTGC
q-galF-F	ATGATCGCCCGCTTTAACGA
q-galF-R	GCCATCAGATCGGAGTCCAG
q-cpsA-F	CTGCTCAGCGCTCGTTTTTC
q-cpsA-R	CAAGCATGCAATTCCACCCC
q-wzi-F	CTGGAGTACGCGTCTGGTAT
q-wzi-R	TGTCGCTGTGGTTTGCATTG
q-wza-F	TCCCGGATAGCGACTACGAT
q-wza-R	TATTGACCTGCAGGCGTTGT
q-wzb-F	TGTGGCTGCTATGCCAGAAA
q-wzb-R	TGGCTGAGTAACGGCATTGT
q-wbaP-F	GTTCTGTTTGGGGTGATCCG
q-wbaP-R	ATGCTTGGGCCACAATGACT
q-wzy-F	TTCAGTTCCGACCCTGATGC
q-wzy-R	GAATCATTTGGCGTGCCACT
q-wcaJ-F	TGGAGGAGCCTTGGTTAGGT
q-wcaJ-R	GGAACGACAGGAACTCCGTT
q-rpoB-F	CGACCCGAAAGACAACCTG
q-rpoB-R	CGACCCGAAAGACAACCTG
pSGkp-rmpA-F	CGACCCGAAAGACAACCTG
pSGkp-rmpA-R	TCGAAGGAGGCAGTTTCACC
spacer -sgrmpA-F	CCTAGGTATAATACTAGTTATTTACTTTATATGT
	AACAGTTTTAGAGCTAGAAATA
spacer -sgrmpA-R	TATTTCTAGCTCTAAAACTGTTACATATAAAGTAAA
	TAACTAGTATTATACCTAGG
Donor-rmpA-UP-F	TTCCTGCAGCCCGGGGGATCCGAGGAAAATCT
	CTTTTCGGG
Donor-rmpA-UP-R	TATTTCTAGCTCTAAAACTGTTACATATAAAGTAAA
	TAACTAGTATTATACCTAGG
Donor-rmpA-Down-F	GGATCAAAGTTACTGTTTCTGTAAAAAAG
	GGGAGGGGATG
Donor-rmpA-Down-R	TCTAGAGCGGCCGCCACCGCAGGAGTGCATGC
	ATATACATCAT
P9T-F	GATTCTCTGTTGTTTTttTTTAATGCTTATAAAATA
	TTTTTGGATGA
P9T-R	aaAAAACAACAGAGAATCATTTCTCTTGAAAGT
P12T-F	CTCTGTTGTTTTTTTttTTTAATGCTTATAAAATATTT
	TTGGATGA
P12T-R	AaaAAAAAAACAACAGAGAATCATTTCTCTTGA
P13T-F	CTGTTGTTTTTTTtttTTTAATGCTTATAAAATATTTTT
	GGATGA
P13T-R	AaaaAAAAAAACAACAGAGAATCATTTCTCTT
